# Supplementary material for: Should the Prevalence of Incidental Thyroid Cancer Determine the Extent of Surgery in Multinodular Goiter?
Source: PLoS One. 2016 Dec 22;11(12):e0168654. doi: 10.1371/journal.pone.0168654 (PMC5179147; doi:10.1371/journal.pone.0168654)
Supplement: S1 Dataset — (XLS) [file pone.0168654.s001.xls]

## Sheet: Arkusz1
Year 1-2008, 2-2009, 3-2010, 4-2011, 5-2012, 6-2013	Gender 1-F, 2-M	Age 1<45, 2>45	Clinical diagnosis: MNG 1-yes, 2-no	Type of surgery 1-TT/NTT, 2-STT, 3-DO, 4-other	ITC 1-yes, 2-no	pT1a-1, pT1b-2, pT2-3, no concern-4	Staging I-1, II-2, no concern-3	Microcarcinoma 1-yes, 2-no	multifocal 1-yes, 2-no	Histpath. Type of ITC: 1-CVPTC, 2-FVPTC, 3-FTC, 4-NDTC, MNG-5	Necessity of reoperation 1-no, 2-yes
1	1	1	1	2	1	1	1	1	2	1	1
1	1	1	1	2	1	1	1	1	2	1	1
1	1	1	1	2	1	1	1	1	2	1	1
1	1	1	1	2	1	1	1	1	2	1	1
1	1	1	1	3	1	1	1	2	2	1	1
1	1	1	1	3	1	1	1	2	2	1	1
1	1	1	1	2	1	1	1	1	2	1	2
1	2	1	1	1	2	4	3	2	2	5	1
1	2	1	1	1	2	4	3	2	2	5	1
1	2	1	1	1	2	4	3	2	2	5	1
1	2	1	1	1	2	4	3	2	2	5	1
1	2	1	1	1	2	4	3	2	2	5	1
1	2	1	1	1	2	4	3	2	2	5	1
1	2	1	1	1	2	4	3	2	2	5	1
1	2	1	1	2	2	4	3	2	2	5	1
1	2	1	1	2	2	4	3	2	2	5	1
1	2	1	1	2	2	4	3	2	2	5	1
1	2	1	1	2	2	4	3	2	2	5	1
1	2	1	1	4	2	4	3	2	2	5	1
1	2	1	1	4	2	4	3	2	2	5	1
1	1	1	1	1	2	4	3	2	2	5	1
1	1	1	1	1	2	4	3	2	2	5	1
1	1	1	1	1	2	4	3	2	2	5	1
1	1	1	1	1	2	4	3	2	2	5	1
1	1	1	1	1	2	4	3	2	2	5	1
1	1	1	1	1	2	4	3	2	2	5	1
1	1	1	1	1	2	4	3	2	2	5	1
1	1	1	1	1	2	4	3	2	2	5	1
1	1	1	1	1	2	4	3	2	2	5	1
1	1	1	1	1	2	4	3	2	2	5	1
1	1	1	1	1	2	4	3	2	2	5	1
1	1	1	1	1	2	4	3	2	2	5	1
1	1	1	1	1	2	4	3	2	2	5	1
1	1	1	1	1	2	4	3	2	2	5	1
1	1	1	1	1	2	4	3	2	2	5	1
1	1	1	1	1	2	4	3	2	2	5	1
1	1	1	1	1	2	4	3	2	2	5	1
1	1	1	1	1	2	4	3	2	2	5	1
1	1	1	1	1	2	4	3	2	2	5	1
1	1	1	1	1	2	4	3	2	2	5	1
1	1	1	1	1	2	4	3	2	2	5	1
1	1	1	1	1	2	4	3	2	2	5	1
1	1	1	1	1	2	4	3	2	2	5	1
1	1	1	1	1	2	4	3	2	2	5	1
1	1	1	1	1	2	4	3	2	2	5	1
1	1	1	1	1	2	4	3	2	2	5	1
1	1	1	1	1	2	4	3	2	2	5	1
1	1	1	1	1	2	4	3	2	2	5	1
1	1	1	1	1	2	4	3	2	2	5	1
1	1	1	1	1	2	4	3	2	2	5	1
1	1	1	1	1	2	4	3	2	2	5	1
1	1	1	1	1	2	4	3	2	2	5	1
1	1	1	1	1	2	4	3	2	2	5	1
1	1	1	1	1	2	4	3	2	2	5	1
1	1	1	1	1	2	4	3	2	2	5	1
1	1	1	1	1	2	4	3	2	2	5	1
1	1	1	1	1	2	4	3	2	2	5	1
1	1	1	1	1	2	4	3	2	2	5	1
1	1	1	1	1	2	4	3	2	2	5	1
1	1	1	1	1	2	4	3	2	2	5	1
1	1	1	1	1	2	4	3	2	2	5	1
1	1	1	1	1	2	4	3	2	2	5	1
1	1	1	1	1	2	4	3	2	2	5	1
1	1	1	1	1	2	4	3	2	2	5	1
1	1	1	1	1	2	4	3	2	2	5	1
1	1	1	1	1	2	4	3	2	2	5	1
1	1	1	1	1	2	4	3	2	2	5	1
1	1	1	1	1	2	4	3	2	2	5	1
1	1	1	1	1	2	4	3	2	2	5	1
1	1	1	1	1	2	4	3	2	2	5	1
1	1	1	1	1	2	4	3	2	2	5	1
1	1	1	1	1	2	4	3	2	2	5	1
1	1	1	1	1	2	4	3	2	2	5	1
1	1	1	1	1	2	4	3	2	2	5	1
1	1	1	1	1	2	4	3	2	2	5	1
1	1	1	1	1	2	4	3	2	2	5	1
1	1	1	1	1	2	4	3	2	2	5	1
1	1	1	1	1	2	4	3	2	2	5	1
1	1	1	1	1	2	4	3	2	2	5	1
1	1	1	1	1	2	4	3	2	2	5	1
1	1	1	1	1	2	4	3	2	2	5	1
1	1	1	1	1	2	4	3	2	2	5	1
1	1	1	1	1	2	4	3	2	2	5	1
1	1	1	1	1	2	4	3	2	2	5	1
1	1	1	1	1	2	4	3	2	2	5	1
1	1	1	1	1	2	4	3	2	2	5	1
1	1	1	1	1	2	4	3	2	2	5	1
1	1	1	1	1	2	4	3	2	2	5	1
1	1	1	1	1	2	4	3	2	2	5	1
1	1	1	1	1	2	4	3	2	2	5	1
1	1	1	1	2	2	4	3	2	2	5	1
1	1	1	1	2	2	4	3	2	2	5	1
1	1	1	1	2	2	4	3	2	2	5	1
1	1	1	1	2	2	4	3	2	2	5	1
1	1	1	1	2	2	4	3	2	2	5	1
1	1	1	1	2	2	4	3	2	2	5	1
1	1	1	1	2	2	4	3	2	2	5	1
1	1	1	1	2	2	4	3	2	2	5	1
1	1	1	1	2	2	4	3	2	2	5	1
1	1	1	1	2	2	4	3	2	2	5	1
1	1	1	1	2	2	4	3	2	2	5	1
1	1	1	1	2	2	4	3	2	2	5	1
1	1	1	1	2	2	4	3	2	2	5	1
1	1	1	1	2	2	4	3	2	2	5	1
1	1	1	1	2	2	4	3	2	2	5	1
1	1	1	1	2	2	4	3	2	2	5	1
1	1	1	1	2	2	4	3	2	2	5	1
1	1	1	1	2	2	4	3	2	2	5	1
1	1	1	1	2	2	4	3	2	2	5	1
1	1	1	1	2	2	4	3	2	2	5	1
1	1	1	1	2	2	4	3	2	2	5	1
1	1	1	1	2	2	4	3	2	2	5	1
1	1	1	1	2	2	4	3	2	2	5	1
1	1	1	1	2	2	4	3	2	2	5	1
1	1	1	1	2	2	4	3	2	2	5	1
1	1	1	1	2	2	4	3	2	2	5	1
1	1	1	1	2	2	4	3	2	2	5	1
1	1	1	1	2	2	4	3	2	2	5	1
1	1	1	1	2	2	4	3	2	2	5	1
1	1	1	1	2	2	4	3	2	2	5	1
1	1	1	1	2	2	4	3	2	2	5	1
1	1	1	1	2	2	4	3	2	2	5	1
1	1	1	1	2	2	4	3	2	2	5	1
1	1	1	1	2	2	4	3	2	2	5	1
1	1	1	1	2	2	4	3	2	2	5	1
1	1	1	1	2	2	4	3	2	2	5	1
1	1	1	1	2	2	4	3	2	2	5	1
1	1	1	1	2	2	4	3	2	2	5	1
1	1	1	1	2	2	4	3	2	2	5	1
1	1	1	1	2	2	4	3	2	2	5	1
1	1	1	1	2	2	4	3	2	2	5	1
1	1	1	1	2	2	4	3	2	2	5	1
1	1	1	1	2	2	4	3	2	2	5	1
1	1	1	1	2	2	4	3	2	2	5	1
1	1	1	1	2	2	4	3	2	2	5	1
1	1	1	1	2	2	4	3	2	2	5	1
1	1	1	1	2	2	4	3	2	2	5	1
1	1	1	1	2	2	4	3	2	2	5	1
1	1	1	1	2	2	4	3	2	2	5	1
1	1	1	1	2	2	4	3	2	2	5	1
1	1	1	1	2	2	4	3	2	2	5	1
1	1	1	1	2	2	4	3	2	2	5	1
1	1	1	1	2	2	4	3	2	2	5	1
1	1	1	1	2	2	4	3	2	2	5	1
1	1	1	1	2	2	4	3	2	2	5	1
1	1	1	1	2	2	4	3	2	2	5	1
1	1	1	1	2	2	4	3	2	2	5	1
1	1	1	1	2	2	4	3	2	2	5	1
1	1	1	1	2	2	4	3	2	2	5	1
1	1	1	1	2	2	4	3	2	2	5	1
1	1	1	1	2	2	4	3	2	2	5	1
1	1	1	1	2	2	4	3	2	2	5	1
1	1	1	1	2	2	4	3	2	2	5	1
1	1	1	1	2	2	4	3	2	2	5	1
1	1	1	1	2	2	4	3	2	2	5	1
1	1	1	1	2	2	4	3	2	2	5	1
1	1	1	1	2	2	4	3	2	2	5	1
1	1	1	1	2	2	4	3	2	2	5	1
1	1	1	1	2	2	4	3	2	2	5	1
1	1	1	1	2	2	4	3	2	2	5	1
1	1	1	1	2	2	4	3	2	2	5	1
1	1	1	1	2	2	4	3	2	2	5	1
1	1	1	1	2	2	4	3	2	2	5	1
1	1	1	1	2	2	4	3	2	2	5	1
1	1	1	1	2	2	4	3	2	2	5	1
1	1	1	1	2	2	4	3	2	2	5	1
1	1	1	1	2	2	4	3	2	2	5	1
1	1	1	1	2	2	4	3	2	2	5	1
1	1	1	1	2	2	4	3	2	2	5	1
1	1	1	1	2	2	4	3	2	2	5	1
1	1	1	1	2	2	4	3	2	2	5	1
1	1	1	1	2	2	4	3	2	2	5	1
1	1	1	1	2	2	4	3	2	2	5	1
1	1	1	1	2	2	4	3	2	2	5	1
1	1	1	1	2	2	4	3	2	2	5	1
1	1	1	1	2	2	4	3	2	2	5	1
1	1	1	1	2	2	4	3	2	2	5	1
1	1	1	1	2	2	4	3	2	2	5	1
1	1	1	1	2	2	4	3	2	2	5	1
1	1	1	1	2	2	4	3	2	2	5	1
1	1	1	1	2	2	4	3	2	2	5	1
1	1	1	1	2	2	4	3	2	2	5	1
1	1	1	1	2	2	4	3	2	2	5	1
1	1	1	1	2	2	4	3	2	2	5	1
1	1	1	1	2	2	4	3	2	2	5	1
1	1	1	1	2	2	4	3	2	2	5	1
1	1	1	1	2	2	4	3	2	2	5	1
1	1	1	1	2	2	4	3	2	2	5	1
1	1	1	1	2	2	4	3	2	2	5	1
1	1	1	1	2	2	4	3	2	2	5	1
1	1	1	1	2	2	4	3	2	2	5	1
1	1	1	1	2	2	4	3	2	2	5	1
1	1	1	1	2	2	4	3	2	2	5	1
1	1	1	1	2	2	4	3	2	2	5	1
1	1	1	1	2	2	4	3	2	2	5	1
1	1	1	1	2	2	4	3	2	2	5	1
1	1	1	1	2	2	4	3	2	2	5	1
1	1	1	1	2	2	4	3	2	2	5	1
1	1	1	1	2	2	4	3	2	2	5	1
1	1	1	1	2	2	4	3	2	2	5	1
1	1	1	1	2	2	4	3	2	2	5	1
1	1	1	1	2	2	4	3	2	2	5	1
1	1	1	1	2	2	4	3	2	2	5	1
1	1	1	1	2	2	4	3	2	2	5	1
1	1	1	1	2	2	4	3	2	2	5	1
1	1	1	1	2	2	4	3	2	2	5	1
1	1	1	1	2	2	4	3	2	2	5	1
1	1	1	1	2	2	4	3	2	2	5	1
1	1	1	1	2	2	4	3	2	2	5	1
1	1	1	1	2	2	4	3	2	2	5	1
1	1	1	1	2	2	4	3	2	2	5	1
1	1	1	1	2	2	4	3	2	2	5	1
1	1	1	1	2	2	4	3	2	2	5	1
1	1	1	1	2	2	4	3	2	2	5	1
1	1	1	1	2	2	4	3	2	2	5	1
1	1	1	1	2	2	4	3	2	2	5	1
1	1	1	1	2	2	4	3	2	2	5	1
1	1	1	1	2	2	4	3	2	2	5	1
1	1	1	1	2	2	4	3	2	2	5	1
1	1	1	1	2	2	4	3	2	2	5	1
1	1	1	1	2	2	4	3	2	2	5	1
1	1	1	1	2	2	4	3	2	2	5	1
1	1	1	1	2	2	4	3	2	2	5	1
1	1	1	1	2	2	4	3	2	2	5	1
1	1	1	1	2	2	4	3	2	2	5	1
1	1	1	1	2	2	4	3	2	2	5	1
1	1	1	1	2	2	4	3	2	2	5	1
1	1	1	1	2	2	4	3	2	2	5	1
1	1	1	1	2	2	4	3	2	2	5	1
1	1	1	1	2	2	4	3	2	2	5	1
1	1	1	1	2	2	4	3	2	2	5	1
1	1	1	1	2	2	4	3	2	2	5	1
1	1	1	1	2	2	4	3	2	2	5	1
1	1	1	1	2	2	4	3	2	2	5	1
1	1	1	1	2	2	4	3	2	2	5	1
1	1	1	1	2	2	4	3	2	2	5	1
1	1	1	1	2	2	4	3	2	2	5	1
1	1	1	1	3	2	4	3	2	2	5	1
1	1	1	1	3	2	4	3	2	2	5	1
1	1	1	1	3	2	4	3	2	2	5	1
1	1	1	1	3	2	4	3	2	2	5	1
1	1	1	1	3	2	4	3	2	2	5	1
1	1	1	1	3	2	4	3	2	2	5	1
1	1	1	1	3	2	4	3	2	2	5	1
1	1	1	1	3	2	4	3	2	2	5	1
1	1	1	1	3	2	4	3	2	2	5	1
1	1	1	1	3	2	4	3	2	2	5	1
1	1	1	1	3	2	4	3	2	2	5	1
1	1	1	1	3	2	4	3	2	2	5	1
1	1	1	1	3	2	4	3	2	2	5	1
1	1	1	1	3	2	4	3	2	2	5	1
1	1	1	1	3	2	4	3	2	2	5	1
1	1	1	1	3	2	4	3	2	2	5	1
1	1	1	1	3	2	4	3	2	2	5	1
1	1	1	1	3	2	4	3	2	2	5	1
1	1	1	1	3	2	4	3	2	2	5	1
1	1	1	1	3	2	4	3	2	2	5	1
1	1	1	1	3	2	4	3	2	2	5	1
1	1	1	1	3	2	4	3	2	2	5	1
1	1	1	1	3	2	4	3	2	2	5	1
1	1	1	1	3	2	4	3	2	2	5	1
1	1	1	1	3	2	4	3	2	2	5	1
1	1	1	1	3	2	4	3	2	2	5	1
1	1	1	1	3	2	4	3	2	2	5	1
1	1	1	1	3	2	4	3	2	2	5	1
1	1	1	1	3	2	4	3	2	2	5	1
1	1	1	1	3	2	4	3	2	2	5	1
1	1	1	1	3	2	4	3	2	2	5	1
1	1	1	1	3	2	4	3	2	2	5	1
1	1	1	1	3	2	4	3	2	2	5	1
1	1	1	1	3	2	4	3	2	2	5	1
1	1	1	1	3	2	4	3	2	2	5	1
1	1	1	1	3	2	4	3	2	2	5	1
1	1	1	1	3	2	4	3	2	2	5	1
1	1	1	1	3	2	4	3	2	2	5	1
1	1	1	1	3	2	4	3	2	2	5	1
1	1	1	1	3	2	4	3	2	2	5	1
1	1	1	1	3	2	4	3	2	2	5	1
1	1	1	1	3	2	4	3	2	2	5	1
1	1	1	1	3	2	4	3	2	2	5	1
1	1	1	1	3	2	4	3	2	2	5	1
1	1	1	1	3	2	4	3	2	2	5	1
1	1	1	1	3	2	4	3	2	2	5	1
1	1	1	1	3	2	4	3	2	2	5	1
1	1	1	1	3	2	4	3	2	2	5	1
1	1	1	1	3	2	4	3	2	2	5	1
1	1	1	1	3	2	4	3	2	2	5	1
1	1	1	1	3	2	4	3	2	2	5	1
1	1	1	1	3	2	4	3	2	2	5	1
1	1	1	1	3	2	4	3	2	2	5	1
1	1	1	1	3	2	4	3	2	2	5	1
1	1	1	1	3	2	4	3	2	2	5	1
1	1	1	1	3	2	4	3	2	2	5	1
1	1	1	1	3	2	4	3	2	2	5	1
1	1	1	1	3	2	4	3	2	2	5	1
1	1	1	1	3	2	4	3	2	2	5	1
1	1	1	1	3	2	4	3	2	2	5	1
1	1	1	1	3	2	4	3	2	2	5	1
1	1	1	1	3	2	4	3	2	2	5	1
1	1	1	1	3	2	4	3	2	2	5	1
1	1	1	1	3	2	4	3	2	2	5	1
1	1	1	1	3	2	4	3	2	2	5	1
1	1	1	1	3	2	4	3	2	2	5	1
1	1	1	1	3	2	4	3	2	2	5	1
1	1	1	1	3	2	4	3	2	2	5	1
1	1	1	1	3	2	4	3	2	2	5	1
1	1	1	1	3	2	4	3	2	2	5	1
1	1	1	1	3	2	4	3	2	2	5	1
1	1	1	1	3	2	4	3	2	2	5	1
1	1	1	1	3	2	4	3	2	2	5	1
1	1	1	1	3	2	4	3	2	2	5	1
1	1	1	1	3	2	4	3	2	2	5	1
1	1	1	1	3	2	4	3	2	2	5	1
1	1	1	1	3	2	4	3	2	2	5	1
1	1	1	1	3	2	4	3	2	2	5	1
1	1	1	1	3	2	4	3	2	2	5	1
1	1	1	1	3	2	4	3	2	2	5	1
1	1	1	1	3	2	4	3	2	2	5	1
1	1	1	1	3	2	4	3	2	2	5	1
1	1	1	1	3	2	4	3	2	2	5	1
1	1	1	1	3	2	4	3	2	2	5	1
1	1	1	1	4	2	4	3	2	2	5	1
1	1	1	1	4	2	4	3	2	2	5	1
1	1	1	1	4	2	4	3	2	2	5	1
1	1	1	1	4	2	4	3	2	2	5	1
1	1	1	1	4	2	4	3	2	2	5	1
1	1	1	1	4	2	4	3	2	2	5	1
1	1	1	1	4	2	4	3	2	2	5	1
1	1	1	1	4	2	4	3	2	2	5	1
1	1	1	1	4	2	4	3	2	2	5	1
1	1	1	1	4	2	4	3	2	2	5	1
1	1	1	1	4	2	4	3	2	2	5	1
1	1	1	1	4	2	4	3	2	2	5	1
1	1	1	1	4	2	4	3	2	2	5	1
1	1	1	1	4	2	4	3	2	2	5	1
1	1	1	1	4	2	4	3	2	2	5	1
1	1	1	1	4	2	4	3	2	2	5	1
1	1	1	1	4	2	4	3	2	2	5	1
1	1	1	1	4	2	4	3	2	2	5	1
1	1	1	1	4	2	4	3	2	2	5	1
1	1	1	1	4	2	4	3	2	2	5	1
1	1	1	1	4	2	4	3	2	2	5	1
1	1	1	1	4	2	4	3	2	2	5	1
1	1	1	1	4	2	4	3	2	2	5	1
1	1	1	1	4	2	4	3	2	2	5	1
1	1	1	1	4	2	4	3	2	2	5	1
2	1	1	1	1	1	1	1	1	1	1	1
2	1	1	1	1	1	1	1	1	2	1	1
2	2	2	1	3	1	3	2	2	2	1	1
2	2	2	1	2	1	2	1	2	2	1	2
2	2	1	1	1	2	4	3	2	2	5	1
2	2	1	1	1	2	4	3	2	2	5	1
2	2	1	1	1	2	4	3	2	2	5	1
2	2	1	1	1	2	4	3	2	2	5	1
2	2	1	1	1	2	4	3	2	2	5	1
2	2	1	1	1	2	4	3	2	2	5	1
2	2	1	1	1	2	4	3	2	2	5	1
2	2	1	1	1	2	4	3	2	2	5	1
2	2	1	1	1	2	4	3	2	2	5	1
2	2	1	1	2	2	4	3	2	2	5	1
2	2	1	1	2	2	4	3	2	2	5	1
2	2	1	1	2	2	4	3	2	2	5	1
2	2	1	1	2	2	4	3	2	2	5	1
2	2	1	1	2	2	4	3	2	2	5	1
2	2	1	1	2	2	4	3	2	2	5	1
2	2	1	1	3	2	4	3	2	2	5	1
2	2	1	1	3	2	4	3	2	2	5	1
2	2	1	1	3	2	4	3	2	2	5	1
2	1	1	1	1	2	4	3	2	2	5	1
2	1	1	1	1	2	4	3	2	2	5	1
2	1	1	1	1	2	4	3	2	2	5	1
2	1	1	1	1	2	4	3	2	2	5	1
2	1	1	1	1	2	4	3	2	2	5	1
2	1	1	1	1	2	4	3	2	2	5	1
2	1	1	1	1	2	4	3	2	2	5	1
2	1	1	1	1	2	4	3	2	2	5	1
2	1	1	1	1	2	4	3	2	2	5	1
2	1	1	1	1	2	4	3	2	2	5	1
2	1	1	1	1	2	4	3	2	2	5	1
2	1	1	1	1	2	4	3	2	2	5	1
2	1	1	1	1	2	4	3	2	2	5	1
2	1	1	1	1	2	4	3	2	2	5	1
2	1	1	1	1	2	4	3	2	2	5	1
2	1	1	1	1	2	4	3	2	2	5	1
2	1	1	1	1	2	4	3	2	2	5	1
2	1	1	1	1	2	4	3	2	2	5	1
2	1	1	1	1	2	4	3	2	2	5	1
2	1	1	1	1	2	4	3	2	2	5	1
2	1	1	1	1	2	4	3	2	2	5	1
2	1	1	1	1	2	4	3	2	2	5	1
2	1	1	1	1	2	4	3	2	2	5	1
2	1	1	1	1	2	4	3	2	2	5	1
2	1	1	1	1	2	4	3	2	2	5	1
2	1	1	1	1	2	4	3	2	2	5	1
2	1	1	1	1	2	4	3	2	2	5	1
2	1	1	1	1	2	4	3	2	2	5	1
2	1	1	1	1	2	4	3	2	2	5	1
2	1	1	1	1	2	4	3	2	2	5	1
2	1	1	1	1	2	4	3	2	2	5	1
2	1	1	1	1	2	4	3	2	2	5	1
2	1	1	1	1	2	4	3	2	2	5	1
2	1	1	1	1	2	4	3	2	2	5	1
2	1	1	1	1	2	4	3	2	2	5	1
2	1	1	1	1	2	4	3	2	2	5	1
2	1	1	1	1	2	4	3	2	2	5	1
2	1	1	1	1	2	4	3	2	2	5	1
2	1	1	1	1	2	4	3	2	2	5	1
2	1	1	1	1	2	4	3	2	2	5	1
2	1	1	1	1	2	4	3	2	2	5	1
2	1	1	1	1	2	4	3	2	2	5	1
2	1	1	1	1	2	4	3	2	2	5	1
2	1	1	1	1	2	4	3	2	2	5	1
2	1	1	1	1	2	4	3	2	2	5	1
2	1	1	1	1	2	4	3	2	2	5	1
2	1	1	1	1	2	4	3	2	2	5	1
2	1	1	1	1	2	4	3	2	2	5	1
2	1	1	1	1	2	4	3	2	2	5	1
2	1	1	1	1	2	4	3	2	2	5	1
2	1	1	1	1	2	4	3	2	2	5	1
2	1	1	1	1	2	4	3	2	2	5	1
2	1	1	1	1	2	4	3	2	2	5	1
2	1	1	1	1	2	4	3	2	2	5	1
2	1	1	1	1	2	4	3	2	2	5	1
2	1	1	1	1	2	4	3	2	2	5	1
2	1	1	1	1	2	4	3	2	2	5	1
2	1	1	1	1	2	4	3	2	2	5	1
2	1	1	1	1	2	4	3	2	2	5	1
2	1	1	1	1	2	4	3	2	2	5	1
2	1	1	1	1	2	4	3	2	2	5	1
2	1	1	1	1	2	4	3	2	2	5	1
2	1	1	1	1	2	4	3	2	2	5	1
2	1	1	1	1	2	4	3	2	2	5	1
2	1	1	1	1	2	4	3	2	2	5	1
2	1	1	1	1	2	4	3	2	2	5	1
2	1	1	1	1	2	4	3	2	2	5	1
2	1	1	1	2	2	4	3	2	2	5	1
2	1	1	1	2	2	4	3	2	2	5	1
2	1	1	1	2	2	4	3	2	2	5	1
2	1	1	1	2	2	4	3	2	2	5	1
2	1	1	1	2	2	4	3	2	2	5	1
2	1	1	1	2	2	4	3	2	2	5	1
2	1	1	1	2	2	4	3	2	2	5	1
2	1	1	1	2	2	4	3	2	2	5	1
2	1	1	1	2	2	4	3	2	2	5	1
2	1	1	1	2	2	4	3	2	2	5	1
2	1	1	1	2	2	4	3	2	2	5	1
2	1	1	1	2	2	4	3	2	2	5	1
2	1	1	1	2	2	4	3	2	2	5	1
2	1	1	1	2	2	4	3	2	2	5	1
2	1	1	1	2	2	4	3	2	2	5	1
2	1	1	1	2	2	4	3	2	2	5	1
2	1	1	1	2	2	4	3	2	2	5	1
2	1	1	1	2	2	4	3	2	2	5	1
2	1	1	1	2	2	4	3	2	2	5	1
2	1	1	1	2	2	4	3	2	2	5	1
2	1	1	1	2	2	4	3	2	2	5	1
2	1	1	1	2	2	4	3	2	2	5	1
2	1	1	1	2	2	4	3	2	2	5	1
2	1	1	1	2	2	4	3	2	2	5	1
2	1	1	1	2	2	4	3	2	2	5	1
2	1	1	1	2	2	4	3	2	2	5	1
2	1	1	1	2	2	4	3	2	2	5	1
2	1	1	1	2	2	4	3	2	2	5	1
2	1	1	1	2	2	4	3	2	2	5	1
2	1	1	1	2	2	4	3	2	2	5	1
2	1	1	1	2	2	4	3	2	2	5	1
2	1	1	1	2	2	4	3	2	2	5	1
2	1	1	1	2	2	4	3	2	2	5	1
2	1	1	1	2	2	4	3	2	2	5	1
2	1	1	1	2	2	4	3	2	2	5	1
2	1	1	1	2	2	4	3	2	2	5	1
2	1	1	1	2	2	4	3	2	2	5	1
2	1	1	1	2	2	4	3	2	2	5	1
2	1	1	1	2	2	4	3	2	2	5	1
2	1	1	1	2	2	4	3	2	2	5	1
2	1	1	1	2	2	4	3	2	2	5	1
2	1	1	1	2	2	4	3	2	2	5	1
2	1	1	1	2	2	4	3	2	2	5	1
2	1	1	1	2	2	4	3	2	2	5	1
2	1	1	1	2	2	4	3	2	2	5	1
2	1	1	1	2	2	4	3	2	2	5	1
2	1	1	1	2	2	4	3	2	2	5	1
2	1	1	1	2	2	4	3	2	2	5	1
2	1	1	1	2	2	4	3	2	2	5	1
2	1	1	1	2	2	4	3	2	2	5	1
2	1	1	1	2	2	4	3	2	2	5	1
2	1	1	1	2	2	4	3	2	2	5	1
2	1	1	1	2	2	4	3	2	2	5	1
2	1	1	1	2	2	4	3	2	2	5	1
2	1	1	1	2	2	4	3	2	2	5	1
2	1	1	1	2	2	4	3	2	2	5	1
2	1	1	1	2	2	4	3	2	2	5	1
2	1	1	1	2	2	4	3	2	2	5	1
2	1	1	1	2	2	4	3	2	2	5	1
2	1	1	1	2	2	4	3	2	2	5	1
2	1	1	1	2	2	4	3	2	2	5	1
2	1	1	1	2	2	4	3	2	2	5	1
2	1	1	1	2	2	4	3	2	2	5	1
2	1	1	1	2	2	4	3	2	2	5	1
2	1	1	1	2	2	4	3	2	2	5	1
2	1	1	1	2	2	4	3	2	2	5	1
2	1	1	1	2	2	4	3	2	2	5	1
2	1	1	1	2	2	4	3	2	2	5	1
2	1	1	1	2	2	4	3	2	2	5	1
2	1	1	1	2	2	4	3	2	2	5	1
2	1	1	1	2	2	4	3	2	2	5	1
2	1	1	1	2	2	4	3	2	2	5	1
2	1	1	1	2	2	4	3	2	2	5	1
2	1	1	1	2	2	4	3	2	2	5	1
2	1	1	1	2	2	4	3	2	2	5	1
2	1	1	1	2	2	4	3	2	2	5	1
2	1	1	1	2	2	4	3	2	2	5	1
2	1	1	1	2	2	4	3	2	2	5	1
2	1	1	1	2	2	4	3	2	2	5	1
2	1	1	1	2	2	4	3	2	2	5	1
2	1	1	1	2	2	4	3	2	2	5	1
2	1	1	1	2	2	4	3	2	2	5	1
2	1	1	1	2	2	4	3	2	2	5	1
2	1	1	1	2	2	4	3	2	2	5	1
2	1	1	1	2	2	4	3	2	2	5	1
2	1	1	1	2	2	4	3	2	2	5	1
2	1	1	1	2	2	4	3	2	2	5	1
2	1	1	1	2	2	4	3	2	2	5	1
2	1	1	1	2	2	4	3	2	2	5	1
2	1	1	1	2	2	4	3	2	2	5	1
2	1	1	1	2	2	4	3	2	2	5	1
2	1	1	1	2	2	4	3	2	2	5	1
2	1	1	1	2	2	4	3	2	2	5	1
2	1	1	1	2	2	4	3	2	2	5	1
2	1	1	1	2	2	4	3	2	2	5	1
2	1	1	1	2	2	4	3	2	2	5	1
2	1	1	1	2	2	4	3	2	2	5	1
2	1	1	1	2	2	4	3	2	2	5	1
2	1	1	1	2	2	4	3	2	2	5	1
2	1	1	1	2	2	4	3	2	2	5	1
2	1	1	1	2	2	4	3	2	2	5	1
2	1	1	1	3	2	4	3	2	2	5	1
2	1	1	1	3	2	4	3	2	2	5	1
2	1	1	1	3	2	4	3	2	2	5	1
2	1	1	1	3	2	4	3	2	2	5	1
2	1	1	1	3	2	4	3	2	2	5	1
2	1	1	1	3	2	4	3	2	2	5	1
2	1	1	1	3	2	4	3	2	2	5	1
2	1	1	1	3	2	4	3	2	2	5	1
2	1	1	1	3	2	4	3	2	2	5	1
2	1	1	1	3	2	4	3	2	2	5	1
2	1	1	1	3	2	4	3	2	2	5	1
2	1	1	1	3	2	4	3	2	2	5	1
2	1	1	1	3	2	4	3	2	2	5	1
2	1	1	1	3	2	4	3	2	2	5	1
2	1	1	1	3	2	4	3	2	2	5	1
2	1	1	1	3	2	4	3	2	2	5	1
2	1	1	1	3	2	4	3	2	2	5	1
2	1	1	1	3	2	4	3	2	2	5	1
2	1	1	1	3	2	4	3	2	2	5	1
2	1	1	1	3	2	4	3	2	2	5	1
2	1	1	1	3	2	4	3	2	2	5	1
2	1	1	1	3	2	4	3	2	2	5	1
2	1	1	1	3	2	4	3	2	2	5	1
2	1	1	1	3	2	4	3	2	2	5	1
2	1	1	1	3	2	4	3	2	2	5	1
2	1	1	1	3	2	4	3	2	2	5	1
2	1	1	1	3	2	4	3	2	2	5	1
2	1	1	1	3	2	4	3	2	2	5	1
2	1	1	1	3	2	4	3	2	2	5	1
2	1	1	1	3	2	4	3	2	2	5	1
2	1	1	1	3	2	4	3	2	2	5	1
2	1	1	1	3	2	4	3	2	2	5	1
2	1	1	1	3	2	4	3	2	2	5	1
2	1	1	1	3	2	4	3	2	2	5	1
2	1	1	1	3	2	4	3	2	2	5	1
2	1	1	1	3	2	4	3	2	2	5	1
2	1	1	1	3	2	4	3	2	2	5	1
2	1	1	1	3	2	4	3	2	2	5	1
2	1	1	1	3	2	4	3	2	2	5	1
2	1	1	1	3	2	4	3	2	2	5	1
2	1	1	1	3	2	4	3	2	2	5	1
2	1	1	1	3	2	4	3	2	2	5	1
2	1	1	1	3	2	4	3	2	2	5	1
2	1	1	1	3	2	4	3	2	2	5	1
2	1	1	1	3	2	4	3	2	2	5	1
2	1	1	1	3	2	4	3	2	2	5	1
2	1	1	1	3	2	4	3	2	2	5	1
2	1	1	1	3	2	4	3	2	2	5	1
2	1	1	1	3	2	4	3	2	2	5	1
2	1	1	1	3	2	4	3	2	2	5	1
2	1	1	1	3	2	4	3	2	2	5	1
2	1	1	1	3	2	4	3	2	2	5	1
2	1	1	1	3	2	4	3	2	2	5	1
2	1	1	1	3	2	4	3	2	2	5	1
2	1	1	1	3	2	4	3	2	2	5	1
2	1	1	1	3	2	4	3	2	2	5	1
2	1	1	1	3	2	4	3	2	2	5	1
2	1	1	1	3	2	4	3	2	2	5	1
2	1	1	1	3	2	4	3	2	2	5	1
2	1	1	1	3	2	4	3	2	2	5	1
2	1	1	1	3	2	4	3	2	2	5	1
2	1	1	1	3	2	4	3	2	2	5	1
2	1	1	1	3	2	4	3	2	2	5	1
2	1	1	1	3	2	4	3	2	2	5	1
2	1	1	1	3	2	4	3	2	2	5	1
2	1	1	1	3	2	4	3	2	2	5	1
2	1	1	1	3	2	4	3	2	2	5	1
2	1	1	1	3	2	4	3	2	2	5	1
2	1	1	1	3	2	4	3	2	2	5	1
2	1	1	1	3	2	4	3	2	2	5	1
2	1	1	1	3	2	4	3	2	2	5	1
2	1	1	1	3	2	4	3	2	2	5	1
2	1	1	1	3	2	4	3	2	2	5	1
2	1	1	1	3	2	4	3	2	2	5	1
2	1	1	1	3	2	4	3	2	2	5	1
2	1	1	1	3	2	4	3	2	2	5	1
2	1	1	1	3	2	4	3	2	2	5	1
2	1	1	1	3	2	4	3	2	2	5	1
2	1	1	1	3	2	4	3	2	2	5	1
2	1	1	1	3	2	4	3	2	2	5	1
2	1	1	1	3	2	4	3	2	2	5	1
2	1	1	1	3	2	4	3	2	2	5	1
2	1	1	1	3	2	4	3	2	2	5	1
2	1	1	1	3	2	4	3	2	2	5	1
2	1	1	1	3	2	4	3	2	2	5	1
2	1	1	1	3	2	4	3	2	2	5	1
2	1	1	1	3	2	4	3	2	2	5	1
2	1	1	1	3	2	4	3	2	2	5	1
2	1	1	1	3	2	4	3	2	2	5	1
2	1	1	1	3	2	4	3	2	2	5	1
2	1	2	1	3	2	4	3	2	2	5	1
2	1	2	1	3	2	4	3	2	2	5	1
2	1	2	1	3	2	4	3	2	2	5	1
2	1	2	1	3	2	4	3	2	2	5	1
2	1	2	1	3	2	4	3	2	2	5	1
2	1	2	1	3	2	4	3	2	2	5	1
2	1	2	1	3	2	4	3	2	2	5	1
2	1	2	1	3	2	4	3	2	2	5	1
2	1	2	1	3	2	4	3	2	2	5	1
2	1	2	1	3	2	4	3	2	2	5	1
2	1	2	1	3	2	4	3	2	2	5	1
2	1	2	1	3	2	4	3	2	2	5	1
2	1	2	1	3	2	4	3	2	2	5	1
2	1	2	1	3	2	4	3	2	2	5	1
2	1	2	1	3	2	4	3	2	2	5	1
2	1	2	1	3	2	4	3	2	2	5	1
2	1	2	1	3	2	4	3	2	2	5	1
2	1	2	1	3	2	4	3	2	2	5	1
2	1	2	1	3	2	4	3	2	2	5	1
2	1	2	1	4	2	4	3	2	2	5	1
2	1	2	1	4	2	4	3	2	2	5	1
2	1	2	1	4	2	4	3	2	2	5	1
2	1	2	1	4	2	4	3	2	2	5	1
2	1	2	1	4	2	4	3	2	2	5	1
2	1	2	1	4	2	4	3	2	2	5	1
2	1	2	1	4	2	4	3	2	2	5	1
2	1	2	1	4	2	4	3	2	2	5	1
2	1	2	1	4	2	4	3	2	2	5	1
3	1	1	1	2	1	1	1	1	2	1	2
3	1	1	1	2	1	1	1	1	2	1	2
3	1	1	1	2	1	1	1	1	2	1	2
3	1	1	1	2	1	1	1	1	2	2	2
3	1	1	1	2	1	1	1	2	2	2	2
3	1	1	1	3	1	1	1	2	2	3	2
3	2	2	1	3	1	2	1	2	2	4	2
3	2	1	1	1	2	4	3	2	2	5	1
3	2	1	1	1	2	4	3	2	2	5	1
3	2	1	1	1	2	4	3	2	2	5	1
3	2	1	1	1	2	4	3	2	2	5	1
3	2	1	1	1	2	4	3	2	2	5	1
3	2	1	1	1	2	4	3	2	2	5	1
3	2	1	1	1	2	4	3	2	2	5	1
3	2	1	1	1	2	4	3	2	2	5	1
3	2	1	1	1	2	4	3	2	2	5	1
3	2	1	1	1	2	4	3	2	2	5	1
3	2	1	1	1	2	4	3	2	2	5	1
3	2	1	1	1	2	4	3	2	2	5	1
3	2	1	1	1	2	4	3	2	2	5	1
3	2	1	1	1	2	4	3	2	2	5	1
3	2	1	1	1	2	4	3	2	2	5	1
3	2	1	1	2	2	4	3	2	2	5	1
3	2	1	1	2	2	4	3	2	2	5	1
3	2	1	1	2	2	4	3	2	2	5	1
3	2	1	1	2	2	4	3	2	2	5	1
3	2	1	1	2	2	4	3	2	2	5	1
3	2	1	1	2	2	4	3	2	2	5	1
3	2	1	1	3	2	4	3	2	2	5	1
3	2	1	1	3	2	4	3	2	2	5	1
3	2	1	1	3	2	4	3	2	2	5	1
3	2	1	1	3	2	4	3	2	2	5	1
3	2	1	1	3	2	4	3	2	2	5	1
3	2	1	1	3	2	4	3	2	2	5	1
3	2	1	1	3	2	4	3	2	2	5	1
3	2	1	1	3	2	4	3	2	2	5	1
3	2	1	1	4	2	4	3	2	2	5	1
3	2	1	1	4	2	4	3	2	2	5	1
3	1	2	1	1	2	4	3	2	2	5	1
3	1	2	1	1	2	4	3	2	2	5	1
3	1	2	1	1	2	4	3	2	2	5	1
3	1	2	1	1	2	4	3	2	2	5	1
3	1	2	1	1	2	4	3	2	2	5	1
3	1	2	1	1	2	4	3	2	2	5	1
3	1	2	1	1	2	4	3	2	2	5	1
3	1	2	1	1	2	4	3	2	2	5	1
3	1	2	1	1	2	4	3	2	2	5	1
3	1	2	1	1	2	4	3	2	2	5	1
3	1	2	1	1	2	4	3	2	2	5	1
3	1	2	1	1	2	4	3	2	2	5	1
3	1	2	1	1	2	4	3	2	2	5	1
3	1	2	1	1	2	4	3	2	2	5	1
3	1	2	1	1	2	4	3	2	2	5	1
3	1	2	1	1	2	4	3	2	2	5	1
3	1	2	1	1	2	4	3	2	2	5	1
3	1	2	1	1	2	4	3	2	2	5	1
3	1	2	1	1	2	4	3	2	2	5	1
3	1	2	1	1	2	4	3	2	2	5	1
3	1	2	1	1	2	4	3	2	2	5	1
3	1	2	1	1	2	4	3	2	2	5	1
3	1	2	1	1	2	4	3	2	2	5	1
3	1	2	1	1	2	4	3	2	2	5	1
3	1	2	1	1	2	4	3	2	2	5	1
3	1	2	1	1	2	4	3	2	2	5	1
3	1	2	1	1	2	4	3	2	2	5	1
3	1	2	1	1	2	4	3	2	2	5	1
3	1	2	1	1	2	4	3	2	2	5	1
3	1	2	1	1	2	4	3	2	2	5	1
3	1	2	1	1	2	4	3	2	2	5	1
3	1	2	1	1	2	4	3	2	2	5	1
3	1	2	1	1	2	4	3	2	2	5	1
3	1	2	1	1	2	4	3	2	2	5	1
3	1	2	1	1	2	4	3	2	2	5	1
3	1	2	1	1	2	4	3	2	2	5	1
3	1	2	1	1	2	4	3	2	2	5	1
3	1	2	1	1	2	4	3	2	2	5	1
3	1	2	1	1	2	4	3	2	2	5	1
3	1	2	1	1	2	4	3	2	2	5	1
3	1	2	1	1	2	4	3	2	2	5	1
3	1	2	1	1	2	4	3	2	2	5	1
3	1	2	1	1	2	4	3	2	2	5	1
3	1	2	1	1	2	4	3	2	2	5	1
3	1	2	1	1	2	4	3	2	2	5	1
3	1	2	1	1	2	4	3	2	2	5	1
3	1	2	1	1	2	4	3	2	2	5	1
3	1	2	1	1	2	4	3	2	2	5	1
3	1	2	1	1	2	4	3	2	2	5	1
3	1	2	1	1	2	4	3	2	2	5	1
3	1	2	1	1	2	4	3	2	2	5	1
3	1	2	1	1	2	4	3	2	2	5	1
3	1	2	1	1	2	4	3	2	2	5	1
3	1	2	1	1	2	4	3	2	2	5	1
3	1	2	1	1	2	4	3	2	2	5	1
3	1	2	1	1	2	4	3	2	2	5	1
3	1	2	1	1	2	4	3	2	2	5	1
3	1	2	1	1	2	4	3	2	2	5	1
3	1	2	1	1	2	4	3	2	2	5	1
3	1	2	1	1	2	4	3	2	2	5	1
3	1	2	1	1	2	4	3	2	2	5	1
3	1	2	1	1	2	4	3	2	2	5	1
3	1	2	1	1	2	4	3	2	2	5	1
3	1	2	1	1	2	4	3	2	2	5	1
3	1	2	1	1	2	4	3	2	2	5	1
3	1	2	1	1	2	4	3	2	2	5	1
3	1	2	1	1	2	4	3	2	2	5	1
3	1	2	1	1	2	4	3	2	2	5	1
3	1	2	1	1	2	4	3	2	2	5	1
3	1	2	1	1	2	4	3	2	2	5	1
3	1	2	1	1	2	4	3	2	2	5	1
3	1	2	1	1	2	4	3	2	2	5	1
3	1	2	1	1	2	4	3	2	2	5	1
3	1	2	1	1	2	4	3	2	2	5	1
3	1	2	1	1	2	4	3	2	2	5	1
3	1	2	1	1	2	4	3	2	2	5	1
3	1	2	1	1	2	4	3	2	2	5	1
3	1	2	1	1	2	4	3	2	2	5	1
3	1	2	1	1	2	4	3	2	2	5	1
3	1	2	1	1	2	4	3	2	2	5	1
3	1	2	1	1	2	4	3	2	2	5	1
3	1	2	1	1	2	4	3	2	2	5	1
3	1	2	1	1	2	4	3	2	2	5	1
3	1	2	1	1	2	4	3	2	2	5	1
3	1	2	1	2	2	4	3	2	2	5	1
3	1	2	1	2	2	4	3	2	2	5	1
3	1	2	1	2	2	4	3	2	2	5	1
3	1	2	1	2	2	4	3	2	2	5	1
3	1	2	1	2	2	4	3	2	2	5	1
3	1	2	1	2	2	4	3	2	2	5	1
3	1	2	1	2	2	4	3	2	2	5	1
3	1	2	1	2	2	4	3	2	2	5	1
3	1	2	1	2	2	4	3	2	2	5	1
3	1	2	1	2	2	4	3	2	2	5	1
3	1	2	1	2	2	4	3	2	2	5	1
3	1	2	1	2	2	4	3	2	2	5	1
3	1	2	1	2	2	4	3	2	2	5	1
3	1	2	1	2	2	4	3	2	2	5	1
3	1	2	1	2	2	4	3	2	2	5	1
3	1	2	1	2	2	4	3	2	2	5	1
3	1	2	1	2	2	4	3	2	2	5	1
3	1	2	1	2	2	4	3	2	2	5	1
3	1	2	1	2	2	4	3	2	2	5	1
3	1	2	1	2	2	4	3	2	2	5	1
3	1	2	1	2	2	4	3	2	2	5	1
3	1	2	1	2	2	4	3	2	2	5	1
3	1	2	1	2	2	4	3	2	2	5	1
3	1	2	1	2	2	4	3	2	2	5	1
3	1	2	1	2	2	4	3	2	2	5	1
3	1	2	1	2	2	4	3	2	2	5	1
3	1	2	1	2	2	4	3	2	2	5	1
3	1	2	1	2	2	4	3	2	2	5	1
3	1	2	1	2	2	4	3	2	2	5	1
3	1	2	1	2	2	4	3	2	2	5	1
3	1	2	1	2	2	4	3	2	2	5	1
3	1	2	1	2	2	4	3	2	2	5	1
3	1	2	1	2	2	4	3	2	2	5	1
3	1	2	1	2	2	4	3	2	2	5	1
3	1	2	1	2	2	4	3	2	2	5	1
3	1	2	1	2	2	4	3	2	2	5	1
3	1	2	1	2	2	4	3	2	2	5	1
3	1	2	1	2	2	4	3	2	2	5	1
3	1	2	1	2	2	4	3	2	2	5	1
3	1	2	1	2	2	4	3	2	2	5	1
3	1	2	1	2	2	4	3	2	2	5	1
3	1	2	1	2	2	4	3	2	2	5	1
3	1	2	1	2	2	4	3	2	2	5	1
3	1	2	1	2	2	4	3	2	2	5	1
3	1	2	1	2	2	4	3	2	2	5	1
3	1	2	1	2	2	4	3	2	2	5	1
3	1	2	1	2	2	4	3	2	2	5	1
3	1	2	1	2	2	4	3	2	2	5	1
3	1	2	1	2	2	4	3	2	2	5	1
3	1	2	1	2	2	4	3	2	2	5	1
3	1	2	1	2	2	4	3	2	2	5	1
3	1	2	1	2	2	4	3	2	2	5	1
3	1	2	1	2	2	4	3	2	2	5	1
3	1	2	1	2	2	4	3	2	2	5	1
3	1	2	1	2	2	4	3	2	2	5	1
3	1	2	1	2	2	4	3	2	2	5	1
3	1	2	1	2	2	4	3	2	2	5	1
3	1	2	1	2	2	4	3	2	2	5	1
3	1	2	1	2	2	4	3	2	2	5	1
3	1	2	1	2	2	4	3	2	2	5	1
3	1	2	1	2	2	4	3	2	2	5	1
3	1	2	1	2	2	4	3	2	2	5	1
3	1	2	1	2	2	4	3	2	2	5	1
3	1	2	1	2	2	4	3	2	2	5	1
3	1	2	1	2	2	4	3	2	2	5	1
3	1	2	1	2	2	4	3	2	2	5	1
3	1	2	1	2	2	4	3	2	2	5	1
3	1	2	1	2	2	4	3	2	2	5	1
3	1	2	1	2	2	4	3	2	2	5	1
3	1	2	1	2	2	4	3	2	2	5	1
3	1	2	1	2	2	4	3	2	2	5	1
3	1	2	1	2	2	4	3	2	2	5	1
3	1	2	1	2	2	4	3	2	2	5	1
3	1	2	1	2	2	4	3	2	2	5	1
3	1	2	1	2	2	4	3	2	2	5	1
3	1	2	1	2	2	4	3	2	2	5	1
3	1	2	1	2	2	4	3	2	2	5	1
3	1	2	1	2	2	4	3	2	2	5	1
3	1	2	1	2	2	4	3	2	2	5	1
3	1	2	1	2	2	4	3	2	2	5	1
3	1	2	1	2	2	4	3	2	2	5	1
3	1	2	1	2	2	4	3	2	2	5	1
3	1	2	1	2	2	4	3	2	2	5	1
3	1	2	1	2	2	4	3	2	2	5	1
3	1	2	1	2	2	4	3	2	2	5	1
3	1	2	1	2	2	4	3	2	2	5	1
3	1	2	1	2	2	4	3	2	2	5	1
3	1	2	1	2	2	4	3	2	2	5	1
3	1	2	1	2	2	4	3	2	2	5	1
3	1	2	1	2	2	4	3	2	2	5	1
3	1	2	1	2	2	4	3	2	2	5	1
3	1	2	1	3	2	4	3	2	2	5	1
3	1	2	1	3	2	4	3	2	2	5	1
3	1	2	1	3	2	4	3	2	2	5	1
3	1	2	1	3	2	4	3	2	2	5	1
3	1	2	1	3	2	4	3	2	2	5	1
3	1	2	1	3	2	4	3	2	2	5	1
3	1	2	1	3	2	4	3	2	2	5	1
3	1	2	1	3	2	4	3	2	2	5	1
3	1	2	1	3	2	4	3	2	2	5	1
3	1	2	1	3	2	4	3	2	2	5	1
3	1	2	1	3	2	4	3	2	2	5	1
3	1	2	1	3	2	4	3	2	2	5	1
3	1	2	1	3	2	4	3	2	2	5	1
3	1	2	1	3	2	4	3	2	2	5	1
3	1	2	1	3	2	4	3	2	2	5	1
3	1	2	1	3	2	4	3	2	2	5	1
3	1	2	1	3	2	4	3	2	2	5	1
3	1	2	1	3	2	4	3	2	2	5	1
3	1	2	1	3	2	4	3	2	2	5	1
3	1	2	1	3	2	4	3	2	2	5	1
3	1	2	1	3	2	4	3	2	2	5	1
3	1	2	1	3	2	4	3	2	2	5	1
3	1	2	1	3	2	4	3	2	2	5	1
3	1	2	1	3	2	4	3	2	2	5	1
3	1	2	1	3	2	4	3	2	2	5	1
3	1	2	1	3	2	4	3	2	2	5	1
3	1	2	1	3	2	4	3	2	2	5	1
3	1	2	1	3	2	4	3	2	2	5	1
3	1	2	1	3	2	4	3	2	2	5	1
3	1	2	1	3	2	4	3	2	2	5	1
3	1	2	1	3	2	4	3	2	2	5	1
3	1	2	1	3	2	4	3	2	2	5	1
3	1	2	1	3	2	4	3	2	2	5	1
3	1	2	1	3	2	4	3	2	2	5	1
3	1	2	1	3	2	4	3	2	2	5	1
3	1	2	1	3	2	4	3	2	2	5	1
3	1	2	1	3	2	4	3	2	2	5	1
3	1	2	1	3	2	4	3	2	2	5	1
3	1	2	1	3	2	4	3	2	2	5	1
3	1	2	1	3	2	4	3	2	2	5	1
3	1	2	1	3	2	4	3	2	2	5	1
3	1	2	1	3	2	4	3	2	2	5	1
3	1	2	1	3	2	4	3	2	2	5	1
3	1	2	1	3	2	4	3	2	2	5	1
3	1	2	1	3	2	4	3	2	2	5	1
3	1	2	1	3	2	4	3	2	2	5	1
3	1	2	1	3	2	4	3	2	2	5	1
3	1	2	1	3	2	4	3	2	2	5	1
3	1	2	1	3	2	4	3	2	2	5	1
3	1	2	1	3	2	4	3	2	2	5	1
3	1	2	1	3	2	4	3	2	2	5	1
3	1	2	1	3	2	4	3	2	2	5	1
3	1	2	1	3	2	4	3	2	2	5	1
3	1	2	1	3	2	4	3	2	2	5	1
3	1	2	1	3	2	4	3	2	2	5	1
3	1	2	1	3	2	4	3	2	2	5	1
3	1	2	1	3	2	4	3	2	2	5	1
3	1	2	1	3	2	4	3	2	2	5	1
3	1	2	1	3	2	4	3	2	2	5	1
3	1	2	1	3	2	4	3	2	2	5	1
3	1	2	1	3	2	4	3	2	2	5	1
3	1	2	1	3	2	4	3	2	2	5	1
3	1	2	1	3	2	4	3	2	2	5	1
3	1	2	1	3	2	4	3	2	2	5	1
3	1	2	1	3	2	4	3	2	2	5	1
3	1	2	1	3	2	4	3	2	2	5	1
3	1	2	1	3	2	4	3	2	2	5	1
3	1	2	1	3	2	4	3	2	2	5	1
3	1	2	1	3	2	4	3	2	2	5	1
3	1	2	1	3	2	4	3	2	2	5	1
3	1	2	1	3	2	4	3	2	2	5	1
3	1	2	1	3	2	4	3	2	2	5	1
3	1	2	1	3	2	4	3	2	2	5	1
3	1	2	1	3	2	4	3	2	2	5	1
3	1	2	1	3	2	4	3	2	2	5	1
3	1	2	1	3	2	4	3	2	2	5	1
3	1	2	1	3	2	4	3	2	2	5	1
3	1	2	1	3	2	4	3	2	2	5	1
3	1	2	1	3	2	4	3	2	2	5	1
3	1	2	1	3	2	4	3	2	2	5	1
3	1	2	1	3	2	4	3	2	2	5	1
3	1	2	1	3	2	4	3	2	2	5	1
3	1	2	1	3	2	4	3	2	2	5	1
3	1	2	1	3	2	4	3	2	2	5	1
3	1	2	1	3	2	4	3	2	2	5	1
3	1	2	1	3	2	4	3	2	2	5	1
3	1	2	1	3	2	4	3	2	2	5	1
3	1	2	1	3	2	4	3	2	2	5	1
3	1	2	1	3	2	4	3	2	2	5	1
3	1	2	1	3	2	4	3	2	2	5	1
3	1	2	1	3	2	4	3	2	2	5	1
3	1	2	1	3	2	4	3	2	2	5	1
3	1	2	1	3	2	4	3	2	2	5	1
3	1	2	1	3	2	4	3	2	2	5	1
3	1	2	1	3	2	4	3	2	2	5	1
3	1	2	1	3	2	4	3	2	2	5	1
3	1	2	1	3	2	4	3	2	2	5	1
3	1	2	1	3	2	4	3	2	2	5	1
3	1	2	1	3	2	4	3	2	2	5	1
3	1	2	1	3	2	4	3	2	2	5	1
3	1	2	1	3	2	4	3	2	2	5	1
3	1	2	1	3	2	4	3	2	2	5	1
3	1	2	1	3	2	4	3	2	2	5	1
3	1	2	1	3	2	4	3	2	2	5	1
3	1	2	1	3	2	4	3	2	2	5	1
3	1	2	1	3	2	4	3	2	2	5	1
3	1	2	1	3	2	4	3	2	2	5	1
3	1	2	1	3	2	4	3	2	2	5	1
3	1	2	1	3	2	4	3	2	2	5	1
3	1	2	1	3	2	4	3	2	2	5	1
3	1	2	1	3	2	4	3	2	2	5	1
3	1	2	1	3	2	4	3	2	2	5	1
3	1	2	1	3	2	4	3	2	2	5	1
3	1	2	1	3	2	4	3	2	2	5	1
3	1	2	1	3	2	4	3	2	2	5	1
3	1	2	1	3	2	4	3	2	2	5	1
3	1	2	1	3	2	4	3	2	2	5	1
3	1	2	1	3	2	4	3	2	2	5	1
3	1	2	1	3	2	4	3	2	2	5	1
3	1	2	1	3	2	4	3	2	2	5	1
3	1	2	1	3	2	4	3	2	2	5	1
3	1	2	1	3	2	4	3	2	2	5	1
3	1	2	1	3	2	4	3	2	2	5	1
3	1	2	1	3	2	4	3	2	2	5	1
3	1	2	1	3	2	4	3	2	2	5	1
3	1	2	1	3	2	4	3	2	2	5	1
3	1	2	1	3	2	4	3	2	2	5	1
3	1	2	1	3	2	4	3	2	2	5	1
3	1	2	1	4	2	4	3	2	2	5	1
3	1	2	1	4	2	4	3	2	2	5	1
3	1	2	1	4	2	4	3	2	2	5	1
3	1	2	1	4	2	4	3	2	2	5	1
3	1	2	1	4	2	4	3	2	2	5	1
3	1	2	1	4	2	4	3	2	2	5	1
3	1	2	1	4	2	4	3	2	2	5	1
3	1	2	1	4	2	4	3	2	2	5	1
3	1	2	1	4	2	4	3	2	2	5	1
3	1	2	1	4	2	4	3	2	2	5	1
3	1	2	1	4	2	4	3	2	2	5	1
3	1	2	1	4	2	4	3	2	2	5	1
3	1	2	1	4	2	4	3	2	2	5	1
3	1	2	1	4	2	4	3	2	2	5	1
3	1	2	1	4	2	4	3	2	2	5	1
4	1	2	1	1	1	1	1	2	1	1	1
4	1	2	1	1	1	1	1	2	2	1	1
4	1	2	1	2	1	1	1	1	2	1	2
4	1	2	1	2	1	1	1	1	2	1	2
4	1	2	1	2	1	1	1	2	2	1	2
4	2	1	1	1	2	4	3	2	2	5	1
4	2	1	1	1	2	4	3	2	2	5	1
4	2	1	1	1	2	4	3	2	2	5	1
4	2	1	1	1	2	4	3	2	2	5	1
4	2	1	1	1	2	4	3	2	2	5	1
4	2	1	1	1	2	4	3	2	2	5	1
4	2	1	1	1	2	4	3	2	2	5	1
4	2	1	1	1	2	4	3	2	2	5	1
4	2	1	1	1	2	4	3	2	2	5	1
4	2	1	1	1	2	4	3	2	2	5	1
4	2	1	1	1	2	4	3	2	2	5	1
4	2	1	1	1	2	4	3	2	2	5	1
4	2	1	1	1	2	4	3	2	2	5	1
4	2	1	1	1	2	4	3	2	2	5	1
4	2	1	1	1	2	4	3	2	2	5	1
4	2	1	1	1	2	4	3	2	2	5	1
4	2	1	1	1	2	4	3	2	2	5	1
4	2	1	1	1	2	4	3	2	2	5	1
4	2	1	1	1	2	4	3	2	2	5	1
4	2	1	1	1	2	4	3	2	2	5	1
4	2	1	1	1	2	4	3	2	2	5	1
4	2	1	1	1	2	4	3	2	2	5	1
4	2	1	1	2	2	4	3	2	2	5	1
4	2	1	1	2	2	4	3	2	2	5	1
4	2	1	1	2	2	4	3	2	2	5	1
4	2	1	1	2	2	4	3	2	2	5	1
4	2	1	1	2	2	4	3	2	2	5	1
4	2	1	1	2	2	4	3	2	2	5	1
4	2	1	1	2	2	4	3	2	2	5	1
4	2	1	1	3	2	4	3	2	2	5	1
4	2	1	1	3	2	4	3	2	2	5	1
4	2	1	1	3	2	4	3	2	2	5	1
4	2	1	1	3	2	4	3	2	2	5	1
4	2	1	1	3	2	4	3	2	2	5	1
4	2	1	1	3	2	4	3	2	2	5	1
4	2	1	1	3	2	4	3	2	2	5	1
4	2	1	1	3	2	4	3	2	2	5	1
4	2	1	1	3	2	4	3	2	2	5	1
4	2	1	1	3	2	4	3	2	2	5	1
4	2	1	1	3	2	4	3	2	2	5	1
4	2	1	1	3	2	4	3	2	2	5	1
4	2	1	1	3	2	4	3	2	2	5	1
4	2	1	1	3	2	4	3	2	2	5	1
4	2	1	1	3	2	4	3	2	2	5	1
4	2	1	1	4	2	4	3	2	2	5	1
4	2	1	1	4	2	4	3	2	2	5	1
4	2	1	1	4	2	4	3	2	2	5	1
4	1	2	1	1	2	4	3	2	2	5	1
4	1	2	1	1	2	4	3	2	2	5	1
4	1	2	1	1	2	4	3	2	2	5	1
4	1	2	1	1	2	4	3	2	2	5	1
4	1	2	1	1	2	4	3	2	2	5	1
4	1	2	1	1	2	4	3	2	2	5	1
4	1	2	1	1	2	4	3	2	2	5	1
4	1	2	1	1	2	4	3	2	2	5	1
4	1	2	1	1	2	4	3	2	2	5	1
4	1	2	1	1	2	4	3	2	2	5	1
4	1	2	1	1	2	4	3	2	2	5	1
4	1	2	1	1	2	4	3	2	2	5	1
4	1	2	1	1	2	4	3	2	2	5	1
4	1	2	1	1	2	4	3	2	2	5	1
4	1	2	1	1	2	4	3	2	2	5	1
4	1	2	1	1	2	4	3	2	2	5	1
4	1	2	1	1	2	4	3	2	2	5	1
4	1	2	1	1	2	4	3	2	2	5	1
4	1	2	1	1	2	4	3	2	2	5	1
4	1	2	1	1	2	4	3	2	2	5	1
4	1	2	1	1	2	4	3	2	2	5	1
4	1	2	1	1	2	4	3	2	2	5	1
4	1	2	1	1	2	4	3	2	2	5	1
4	1	2	1	1	2	4	3	2	2	5	1
4	1	2	1	1	2	4	3	2	2	5	1
4	1	2	1	1	2	4	3	2	2	5	1
4	1	2	1	1	2	4	3	2	2	5	1
4	1	2	1	1	2	4	3	2	2	5	1
4	1	2	1	1	2	4	3	2	2	5	1
4	1	2	1	1	2	4	3	2	2	5	1
4	1	2	1	1	2	4	3	2	2	5	1
4	1	2	1	1	2	4	3	2	2	5	1
4	1	2	1	1	2	4	3	2	2	5	1
4	1	2	1	1	2	4	3	2	2	5	1
4	1	2	1	1	2	4	3	2	2	5	1
4	1	2	1	1	2	4	3	2	2	5	1
4	1	2	1	1	2	4	3	2	2	5	1
4	1	2	1	1	2	4	3	2	2	5	1
4	1	2	1	1	2	4	3	2	2	5	1
4	1	2	1	1	2	4	3	2	2	5	1
4	1	2	1	1	2	4	3	2	2	5	1
4	1	2	1	1	2	4	3	2	2	5	1
4	1	2	1	1	2	4	3	2	2	5	1
4	1	2	1	1	2	4	3	2	2	5	1
4	1	2	1	1	2	4	3	2	2	5	1
4	1	2	1	1	2	4	3	2	2	5	1
4	1	2	1	1	2	4	3	2	2	5	1
4	1	2	1	1	2	4	3	2	2	5	1
4	1	2	1	1	2	4	3	2	2	5	1
4	1	2	1	1	2	4	3	2	2	5	1
4	1	2	1	1	2	4	3	2	2	5	1
4	1	2	1	1	2	4	3	2	2	5	1
4	1	2	1	1	2	4	3	2	2	5	1
4	1	2	1	1	2	4	3	2	2	5	1
4	1	2	1	1	2	4	3	2	2	5	1
4	1	2	1	1	2	4	3	2	2	5	1
4	1	2	1	1	2	4	3	2	2	5	1
4	1	2	1	1	2	4	3	2	2	5	1
4	1	2	1	1	2	4	3	2	2	5	1
4	1	2	1	1	2	4	3	2	2	5	1
4	1	2	1	1	2	4	3	2	2	5	1
4	1	2	1	1	2	4	3	2	2	5	1
4	1	2	1	1	2	4	3	2	2	5	1
4	1	2	1	1	2	4	3	2	2	5	1
4	1	2	1	1	2	4	3	2	2	5	1
4	1	2	1	1	2	4	3	2	2	5	1
4	1	2	1	1	2	4	3	2	2	5	1
4	1	2	1	1	2	4	3	2	2	5	1
4	1	2	1	1	2	4	3	2	2	5	1
4	1	2	1	1	2	4	3	2	2	5	1
4	1	2	1	1	2	4	3	2	2	5	1
4	1	2	1	1	2	4	3	2	2	5	1
4	1	2	1	1	2	4	3	2	2	5	1
4	1	2	1	1	2	4	3	2	2	5	1
4	1	2	1	1	2	4	3	2	2	5	1
4	1	2	1	1	2	4	3	2	2	5	1
4	1	2	1	1	2	4	3	2	2	5	1
4	1	2	1	1	2	4	3	2	2	5	1
4	1	2	1	1	2	4	3	2	2	5	1
4	1	2	1	1	2	4	3	2	2	5	1
4	1	2	1	1	2	4	3	2	2	5	1
4	1	2	1	1	2	4	3	2	2	5	1
4	1	2	1	1	2	4	3	2	2	5	1
4	1	2	1	1	2	4	3	2	2	5	1
4	1	2	1	1	2	4	3	2	2	5	1
4	1	2	1	1	2	4	3	2	2	5	1
4	1	2	1	1	2	4	3	2	2	5	1
4	1	2	1	1	2	4	3	2	2	5	1
4	1	2	1	1	2	4	3	2	2	5	1
4	1	2	1	1	2	4	3	2	2	5	1
4	1	2	1	1	2	4	3	2	2	5	1
4	1	2	1	1	2	4	3	2	2	5	1
4	1	2	1	1	2	4	3	2	2	5	1
4	1	2	1	1	2	4	3	2	2	5	1
4	1	2	1	1	2	4	3	2	2	5	1
4	1	2	1	1	2	4	3	2	2	5	1
4	1	2	1	1	2	4	3	2	2	5	1
4	1	2	1	1	2	4	3	2	2	5	1
4	1	2	1	1	2	4	3	2	2	5	1
4	1	2	1	1	2	4	3	2	2	5	1
4	1	2	1	1	2	4	3	2	2	5	1
4	1	2	1	1	2	4	3	2	2	5	1
4	1	2	1	1	2	4	3	2	2	5	1
4	1	2	1	1	2	4	3	2	2	5	1
4	1	2	1	1	2	4	3	2	2	5	1
4	1	2	1	1	2	4	3	2	2	5	1
4	1	2	1	1	2	4	3	2	2	5	1
4	1	2	1	1	2	4	3	2	2	5	1
4	1	2	1	1	2	4	3	2	2	5	1
4	1	2	1	1	2	4	3	2	2	5	1
4	1	2	1	1	2	4	3	2	2	5	1
4	1	2	1	1	2	4	3	2	2	5	1
4	1	2	1	1	2	4	3	2	2	5	1
4	1	2	1	1	2	4	3	2	2	5	1
4	1	2	1	1	2	4	3	2	2	5	1
4	1	2	1	1	2	4	3	2	2	5	1
4	1	2	1	1	2	4	3	2	2	5	1
4	1	2	1	1	2	4	3	2	2	5	1
4	1	2	1	1	2	4	3	2	2	5	1
4	1	2	1	1	2	4	3	2	2	5	1
4	1	2	1	1	2	4	3	2	2	5	1
4	1	2	1	1	2	4	3	2	2	5	1
4	1	2	1	1	2	4	3	2	2	5	1
4	1	2	1	1	2	4	3	2	2	5	1
4	1	2	1	1	2	4	3	2	2	5	1
4	1	2	1	1	2	4	3	2	2	5	1
4	1	2	1	1	2	4	3	2	2	5	1
4	1	2	1	1	2	4	3	2	2	5	1
4	1	2	1	1	2	4	3	2	2	5	1
4	1	2	1	1	2	4	3	2	2	5	1
4	1	2	1	1	2	4	3	2	2	5	1
4	1	2	1	1	2	4	3	2	2	5	1
4	1	2	1	1	2	4	3	2	2	5	1
4	1	2	1	1	2	4	3	2	2	5	1
4	1	2	1	1	2	4	3	2	2	5	1
4	1	2	1	1	2	4	3	2	2	5	1
4	1	2	1	1	2	4	3	2	2	5	1
4	1	2	1	1	2	4	3	2	2	5	1
4	1	2	1	1	2	4	3	2	2	5	1
4	1	2	1	1	2	4	3	2	2	5	1
4	1	2	1	1	2	4	3	2	2	5	1
4	1	2	1	1	2	4	3	2	2	5	1
4	1	2	1	1	2	4	3	2	2	5	1
4	1	2	1	1	2	4	3	2	2	5	1
4	1	2	1	1	2	4	3	2	2	5	1
4	1	2	1	1	2	4	3	2	2	5	1
4	1	2	1	1	2	4	3	2	2	5	1
4	1	2	1	1	2	4	3	2	2	5	1
4	1	2	1	1	2	4	3	2	2	5	1
4	1	2	1	1	2	4	3	2	2	5	1
4	1	2	1	1	2	4	3	2	2	5	1
4	1	2	1	1	2	4	3	2	2	5	1
4	1	2	1	1	2	4	3	2	2	5	1
4	1	2	1	1	2	4	3	2	2	5	1
4	1	2	1	1	2	4	3	2	2	5	1
4	1	2	1	1	2	4	3	2	2	5	1
4	1	2	1	2	2	4	3	2	2	5	1
4	1	2	1	2	2	4	3	2	2	5	1
4	1	2	1	2	2	4	3	2	2	5	1
4	1	2	1	2	2	4	3	2	2	5	1
4	1	2	1	2	2	4	3	2	2	5	1
4	1	2	1	2	2	4	3	2	2	5	1
4	1	2	1	2	2	4	3	2	2	5	1
4	1	2	1	2	2	4	3	2	2	5	1
4	1	2	1	2	2	4	3	2	2	5	1
4	1	2	1	2	2	4	3	2	2	5	1
4	1	2	1	2	2	4	3	2	2	5	1
4	1	2	1	2	2	4	3	2	2	5	1
4	1	2	1	2	2	4	3	2	2	5	1
4	1	2	1	2	2	4	3	2	2	5	1
4	1	2	1	2	2	4	3	2	2	5	1
4	1	2	1	2	2	4	3	2	2	5	1
4	1	2	1	2	2	4	3	2	2	5	1
4	1	2	1	2	2	4	3	2	2	5	1
4	1	2	1	2	2	4	3	2	2	5	1
4	1	2	1	2	2	4	3	2	2	5	1
4	1	2	1	2	2	4	3	2	2	5	1
4	1	2	1	2	2	4	3	2	2	5	1
4	1	2	1	2	2	4	3	2	2	5	1
4	1	2	1	2	2	4	3	2	2	5	1
4	1	2	1	2	2	4	3	2	2	5	1
4	1	2	1	2	2	4	3	2	2	5	1
4	1	2	1	2	2	4	3	2	2	5	1
4	1	2	1	2	2	4	3	2	2	5	1
4	1	2	1	2	2	4	3	2	2	5	1
4	1	2	1	2	2	4	3	2	2	5	1
4	1	2	1	2	2	4	3	2	2	5	1
4	1	2	1	2	2	4	3	2	2	5	1
4	1	2	1	2	2	4	3	2	2	5	1
4	1	2	1	2	2	4	3	2	2	5	1
4	1	2	1	2	2	4	3	2	2	5	1
4	1	2	1	2	2	4	3	2	2	5	1
4	1	2	1	2	2	4	3	2	2	5	1
4	1	2	1	2	2	4	3	2	2	5	1
4	1	2	1	3	2	4	3	2	2	5	1
4	1	2	1	3	2	4	3	2	2	5	1
4	1	2	1	3	2	4	3	2	2	5	1
4	1	2	1	3	2	4	3	2	2	5	1
4	1	2	1	3	2	4	3	2	2	5	1
4	1	2	1	3	2	4	3	2	2	5	1
4	1	2	1	3	2	4	3	2	2	5	1
4	1	2	1	3	2	4	3	2	2	5	1
4	1	2	1	3	2	4	3	2	2	5	1
4	1	2	1	3	2	4	3	2	2	5	1
4	1	2	1	3	2	4	3	2	2	5	1
4	1	2	1	3	2	4	3	2	2	5	1
4	1	2	1	3	2	4	3	2	2	5	1
4	1	2	1	3	2	4	3	2	2	5	1
4	1	2	1	3	2	4	3	2	2	5	1
4	1	2	1	3	2	4	3	2	2	5	1
4	1	2	1	3	2	4	3	2	2	5	1
4	1	2	1	3	2	4	3	2	2	5	1
4	1	2	1	3	2	4	3	2	2	5	1
4	1	2	1	3	2	4	3	2	2	5	1
4	1	2	1	3	2	4	3	2	2	5	1
4	1	2	1	3	2	4	3	2	2	5	1
4	1	2	1	3	2	4	3	2	2	5	1
4	1	2	1	3	2	4	3	2	2	5	1
4	1	2	1	3	2	4	3	2	2	5	1
4	1	2	1	3	2	4	3	2	2	5	1
4	1	2	1	3	2	4	3	2	2	5	1
4	1	2	1	3	2	4	3	2	2	5	1
4	1	2	1	3	2	4	3	2	2	5	1
4	1	2	1	3	2	4	3	2	2	5	1
4	1	2	1	3	2	4	3	2	2	5	1
4	1	2	1	3	2	4	3	2	2	5	1
4	1	2	1	3	2	4	3	2	2	5	1
4	1	2	1	3	2	4	3	2	2	5	1
4	1	2	1	3	2	4	3	2	2	5	1
4	1	2	1	3	2	4	3	2	2	5	1
4	1	2	1	3	2	4	3	2	2	5	1
4	1	2	1	3	2	4	3	2	2	5	1
4	1	2	1	3	2	4	3	2	2	5	1
4	1	2	1	3	2	4	3	2	2	5	1
4	1	2	1	3	2	4	3	2	2	5	1
4	1	2	1	3	2	4	3	2	2	5	1
4	1	2	1	3	2	4	3	2	2	5	1
4	1	2	1	3	2	4	3	2	2	5	1
4	1	2	1	3	2	4	3	2	2	5	1
4	1	2	1	3	2	4	3	2	2	5	1
4	1	2	1	3	2	4	3	2	2	5	1
4	1	2	1	3	2	4	3	2	2	5	1
4	1	2	1	3	2	4	3	2	2	5	1
4	1	2	1	3	2	4	3	2	2	5	1
4	1	2	1	3	2	4	3	2	2	5	1
4	1	2	1	3	2	4	3	2	2	5	1
4	1	2	1	3	2	4	3	2	2	5	1
4	1	2	1	3	2	4	3	2	2	5	1
4	1	2	1	3	2	4	3	2	2	5	1
4	1	2	1	3	2	4	3	2	2	5	1
4	1	2	1	3	2	4	3	2	2	5	1
4	1	2	1	3	2	4	3	2	2	5	1
4	1	2	1	3	2	4	3	2	2	5	1
4	1	2	1	3	2	4	3	2	2	5	1
4	1	2	1	3	2	4	3	2	2	5	1
4	1	2	1	3	2	4	3	2	2	5	1
4	1	2	1	3	2	4	3	2	2	5	1
4	1	2	1	3	2	4	3	2	2	5	1
4	1	2	1	3	2	4	3	2	2	5	1
4	1	2	1	3	2	4	3	2	2	5	1
4	1	2	1	3	2	4	3	2	2	5	1
4	1	2	1	3	2	4	3	2	2	5	1
4	1	2	1	3	2	4	3	2	2	5	1
4	1	2	1	3	2	4	3	2	2	5	1
4	1	2	1	3	2	4	3	2	2	5	1
4	1	2	1	3	2	4	3	2	2	5	1
4	1	2	1	3	2	4	3	2	2	5	1
4	1	2	1	3	2	4	3	2	2	5	1
4	1	2	1	3	2	4	3	2	2	5	1
4	1	2	1	3	2	4	3	2	2	5	1
4	1	2	1	3	2	4	3	2	2	5	1
4	1	2	1	3	2	4	3	2	2	5	1
4	1	2	1	3	2	4	3	2	2	5	1
4	1	2	1	3	2	4	3	2	2	5	1
4	1	2	1	3	2	4	3	2	2	5	1
4	1	2	1	3	2	4	3	2	2	5	1
4	1	2	1	3	2	4	3	2	2	5	1
4	1	2	1	3	2	4	3	2	2	5	1
4	1	2	1	3	2	4	3	2	2	5	1
4	1	2	1	3	2	4	3	2	2	5	1
4	1	2	1	3	2	4	3	2	2	5	1
4	1	2	1	3	2	4	3	2	2	5	1
4	1	2	1	3	2	4	3	2	2	5	1
4	1	2	1	3	2	4	3	2	2	5	1
4	1	2	1	3	2	4	3	2	2	5	1
4	1	2	1	3	2	4	3	2	2	5	1
4	1	2	1	3	2	4	3	2	2	5	1
4	1	2	1	3	2	4	3	2	2	5	1
4	1	2	1	3	2	4	3	2	2	5	1
4	1	2	1	3	2	4	3	2	2	5	1
4	1	2	1	3	2	4	3	2	2	5	1
4	1	2	1	3	2	4	3	2	2	5	1
4	1	2	1	3	2	4	3	2	2	5	1
4	1	2	1	3	2	4	3	2	2	5	1
4	1	2	1	3	2	4	3	2	2	5	1
4	1	2	1	3	2	4	3	2	2	5	1
4	1	2	1	3	2	4	3	2	2	5	1
4	1	2	1	3	2	4	3	2	2	5	1
4	1	2	1	3	2	4	3	2	2	5	1
4	1	2	1	3	2	4	3	2	2	5	1
4	1	2	1	3	2	4	3	2	2	5	1
4	1	2	1	3	2	4	3	2	2	5	1
4	1	2	1	3	2	4	3	2	2	5	1
4	1	2	1	3	2	4	3	2	2	5	1
4	1	2	1	3	2	4	3	2	2	5	1
4	1	2	1	3	2	4	3	2	2	5	1
4	1	2	1	3	2	4	3	2	2	5	1
4	1	2	1	3	2	4	3	2	2	5	1
4	1	2	1	3	2	4	3	2	2	5	1
4	1	2	1	3	2	4	3	2	2	5	1
4	1	2	1	3	2	4	3	2	2	5	1
4	1	2	1	3	2	4	3	2	2	5	1
4	1	2	1	3	2	4	3	2	2	5	1
4	1	2	1	3	2	4	3	2	2	5	1
4	1	2	1	3	2	4	3	2	2	5	1
4	1	2	1	3	2	4	3	2	2	5	1
4	1	2	1	3	2	4	3	2	2	5	1
4	1	2	1	3	2	4	3	2	2	5	1
4	1	2	1	3	2	4	3	2	2	5	1
4	1	2	1	3	2	4	3	2	2	5	1
4	1	2	1	3	2	4	3	2	2	5	1
4	1	2	1	4	2	4	3	2	2	5	1
4	1	2	1	4	2	4	3	2	2	5	1
4	1	2	1	4	2	4	3	2	2	5	1
4	1	2	1	4	2	4	3	2	2	5	1
4	1	2	1	4	2	4	3	2	2	5	1
4	1	2	1	4	2	4	3	2	2	5	1
4	1	2	1	4	2	4	3	2	2	5	1
4	1	2	1	4	2	4	3	2	2	5	1
4	1	2	1	4	2	4	3	2	2	5	1
4	1	2	1	4	2	4	3	2	2	5	1
4	1	2	1	4	2	4	3	2	2	5	1
4	1	2	1	4	2	4	3	2	2	5	1
4	1	2	1	4	2	4	3	2	2	5	1
4	1	2	1	4	2	4	3	2	2	5	1
4	1	2	1	4	2	4	3	2	2	5	1
5	1	2	1	1	1	1	1	1	1	1	1
5	1	2	1	1	1	1	1	1	2	1	1
5	1	2	1	1	1	1	1	1	2	1	1
5	1	2	1	1	1	1	1	1	2	1	1
5	1	2	1	1	1	1	1	1	2	1	1
5	1	2	1	1	1	1	1	1	2	1	1
5	1	2	1	1	1	1	1	1	2	1	1
5	1	2	1	2	1	1	1	1	2	1	2
5	1	2	1	2	1	2	1	2	2	1	2
5	1	2	1	3	1	2	1	2	2	1	2
5	1	2	1	3	1	2	1	2	2	1	2
5	2	2	1	3	1	2	1	2	2	1	2
5	2	2	1	3	1	3	2	2	2	2	2
5	2	1	1	1	2	4	3	2	2	5	1
5	2	1	1	1	2	4	3	2	2	5	1
5	2	1	1	1	2	4	3	2	2	5	1
5	2	1	1	1	2	4	3	2	2	5	1
5	2	1	1	1	2	4	3	2	2	5	1
5	2	1	1	1	2	4	3	2	2	5	1
5	2	1	1	1	2	4	3	2	2	5	1
5	2	1	1	1	2	4	3	2	2	5	1
5	2	1	1	1	2	4	3	2	2	5	1
5	2	1	1	1	2	4	3	2	2	5	1
5	2	1	1	1	2	4	3	2	2	5	1
5	2	1	1	1	2	4	3	2	2	5	1
5	2	1	1	1	2	4	3	2	2	5	1
5	2	1	1	1	2	4	3	2	2	5	1
5	2	1	1	1	2	4	3	2	2	5	1
5	2	1	1	1	2	4	3	2	2	5	1
5	2	1	1	1	2	4	3	2	2	5	1
5	2	1	1	1	2	4	3	2	2	5	1
5	2	1	1	1	2	4	3	2	2	5	1
5	2	1	1	1	2	4	3	2	2	5	1
5	2	1	1	1	2	4	3	2	2	5	1
5	2	1	1	1	2	4	3	2	2	5	1
5	2	1	1	1	2	4	3	2	2	5	1
5	2	1	1	1	2	4	3	2	2	5	1
5	2	1	1	2	2	4	3	2	2	5	1
5	2	1	1	2	2	4	3	2	2	5	1
5	2	1	1	2	2	4	3	2	2	5	1
5	2	1	1	2	2	4	3	2	2	5	1
5	2	1	1	3	2	4	3	2	2	5	1
5	2	1	1	3	2	4	3	2	2	5	1
5	2	1	1	3	2	4	3	2	2	5	1
5	2	1	1	3	2	4	3	2	2	5	1
5	2	1	1	3	2	4	3	2	2	5	1
5	2	1	1	3	2	4	3	2	2	5	1
5	2	1	1	3	2	4	3	2	2	5	1
5	2	1	1	3	2	4	3	2	2	5	1
5	2	1	1	3	2	4	3	2	2	5	1
5	2	1	1	3	2	4	3	2	2	5	1
5	2	1	1	4	2	4	3	2	2	5	1
5	2	1	1	4	2	4	3	2	2	5	1
5	2	1	1	4	2	4	3	2	2	5	1
5	2	1	1	4	2	4	3	2	2	5	1
5	2	1	1	4	2	4	3	2	2	5	1
5	2	1	1	4	2	4	3	2	2	5	1
5	1	2	1	1	2	4	3	2	2	5	1
5	1	2	1	1	2	4	3	2	2	5	1
5	1	2	1	1	2	4	3	2	2	5	1
5	1	2	1	1	2	4	3	2	2	5	1
5	1	2	1	1	2	4	3	2	2	5	1
5	1	2	1	1	2	4	3	2	2	5	1
5	1	2	1	1	2	4	3	2	2	5	1
5	1	2	1	1	2	4	3	2	2	5	1
5	1	2	1	1	2	4	3	2	2	5	1
5	1	2	1	1	2	4	3	2	2	5	1
5	1	2	1	1	2	4	3	2	2	5	1
5	1	2	1	1	2	4	3	2	2	5	1
5	1	2	1	1	2	4	3	2	2	5	1
5	1	2	1	1	2	4	3	2	2	5	1
5	1	2	1	1	2	4	3	2	2	5	1
5	1	2	1	1	2	4	3	2	2	5	1
5	1	2	1	1	2	4	3	2	2	5	1
5	1	2	1	1	2	4	3	2	2	5	1
5	1	2	1	1	2	4	3	2	2	5	1
5	1	2	1	1	2	4	3	2	2	5	1
5	1	2	1	1	2	4	3	2	2	5	1
5	1	2	1	1	2	4	3	2	2	5	1
5	1	2	1	1	2	4	3	2	2	5	1
5	1	2	1	1	2	4	3	2	2	5	1
5	1	2	1	1	2	4	3	2	2	5	1
5	1	2	1	1	2	4	3	2	2	5	1
5	1	2	1	1	2	4	3	2	2	5	1
5	1	2	1	1	2	4	3	2	2	5	1
5	1	2	1	1	2	4	3	2	2	5	1
5	1	2	1	1	2	4	3	2	2	5	1
5	1	2	1	1	2	4	3	2	2	5	1
5	1	2	1	1	2	4	3	2	2	5	1
5	1	2	1	1	2	4	3	2	2	5	1
5	1	2	1	1	2	4	3	2	2	5	1
5	1	2	1	1	2	4	3	2	2	5	1
5	1	2	1	1	2	4	3	2	2	5	1
5	1	2	1	1	2	4	3	2	2	5	1
5	1	2	1	1	2	4	3	2	2	5	1
5	1	2	1	1	2	4	3	2	2	5	1
5	1	2	1	1	2	4	3	2	2	5	1
5	1	2	1	1	2	4	3	2	2	5	1
5	1	2	1	1	2	4	3	2	2	5	1
5	1	2	1	1	2	4	3	2	2	5	1
5	1	2	1	1	2	4	3	2	2	5	1
5	1	2	1	1	2	4	3	2	2	5	1
5	1	2	1	1	2	4	3	2	2	5	1
5	1	2	1	1	2	4	3	2	2	5	1
5	1	2	1	1	2	4	3	2	2	5	1
5	1	2	1	1	2	4	3	2	2	5	1
5	1	2	1	1	2	4	3	2	2	5	1
5	1	2	1	1	2	4	3	2	2	5	1
5	1	2	1	1	2	4	3	2	2	5	1
5	1	2	1	1	2	4	3	2	2	5	1
5	1	2	1	1	2	4	3	2	2	5	1
5	1	2	1	1	2	4	3	2	2	5	1
5	1	2	1	1	2	4	3	2	2	5	1
5	1	2	1	1	2	4	3	2	2	5	1
5	1	2	1	1	2	4	3	2	2	5	1
5	1	2	1	1	2	4	3	2	2	5	1
5	1	2	1	1	2	4	3	2	2	5	1
5	1	2	1	1	2	4	3	2	2	5	1
5	1	2	1	1	2	4	3	2	2	5	1
5	1	2	1	1	2	4	3	2	2	5	1
5	1	2	1	1	2	4	3	2	2	5	1
5	1	2	1	1	2	4	3	2	2	5	1
5	1	2	1	1	2	4	3	2	2	5	1
5	1	2	1	1	2	4	3	2	2	5	1
5	1	2	1	1	2	4	3	2	2	5	1
5	1	2	1	1	2	4	3	2	2	5	1
5	1	2	1	1	2	4	3	2	2	5	1
5	1	2	1	1	2	4	3	2	2	5	1
5	1	2	1	1	2	4	3	2	2	5	1
5	1	2	1	1	2	4	3	2	2	5	1
5	1	2	1	1	2	4	3	2	2	5	1
5	1	2	1	1	2	4	3	2	2	5	1
5	1	2	1	1	2	4	3	2	2	5	1
5	1	2	1	1	2	4	3	2	2	5	1
5	1	2	1	1	2	4	3	2	2	5	1
5	1	2	1	1	2	4	3	2	2	5	1
5	1	2	1	1	2	4	3	2	2	5	1
5	1	2	1	1	2	4	3	2	2	5	1
5	1	2	1	1	2	4	3	2	2	5	1
5	1	2	1	1	2	4	3	2	2	5	1
5	1	2	1	1	2	4	3	2	2	5	1
5	1	2	1	1	2	4	3	2	2	5	1
5	1	2	1	1	2	4	3	2	2	5	1
5	1	2	1	1	2	4	3	2	2	5	1
5	1	2	1	1	2	4	3	2	2	5	1
5	1	2	1	1	2	4	3	2	2	5	1
5	1	2	1	1	2	4	3	2	2	5	1
5	1	2	1	1	2	4	3	2	2	5	1
5	1	2	1	1	2	4	3	2	2	5	1
5	1	2	1	1	2	4	3	2	2	5	1
5	1	2	1	1	2	4	3	2	2	5	1
5	1	2	1	1	2	4	3	2	2	5	1
5	1	2	1	1	2	4	3	2	2	5	1
5	1	2	1	1	2	4	3	2	2	5	1
5	1	2	1	1	2	4	3	2	2	5	1
5	1	2	1	1	2	4	3	2	2	5	1
5	1	2	1	1	2	4	3	2	2	5	1
5	1	2	1	1	2	4	3	2	2	5	1
5	1	2	1	1	2	4	3	2	2	5	1
5	1	2	1	1	2	4	3	2	2	5	1
5	1	2	1	1	2	4	3	2	2	5	1
5	1	2	1	1	2	4	3	2	2	5	1
5	1	2	1	1	2	4	3	2	2	5	1
5	1	2	1	1	2	4	3	2	2	5	1
5	1	2	1	1	2	4	3	2	2	5	1
5	1	2	1	1	2	4	3	2	2	5	1
5	1	2	1	1	2	4	3	2	2	5	1
5	1	2	1	1	2	4	3	2	2	5	1
5	1	2	1	1	2	4	3	2	2	5	1
5	1	2	1	1	2	4	3	2	2	5	1
5	1	2	1	1	2	4	3	2	2	5	1
5	1	2	1	1	2	4	3	2	2	5	1
5	1	2	1	1	2	4	3	2	2	5	1
5	1	2	1	1	2	4	3	2	2	5	1
5	1	2	1	1	2	4	3	2	2	5	1
5	1	2	1	1	2	4	3	2	2	5	1
5	1	2	1	1	2	4	3	2	2	5	1
5	1	2	1	1	2	4	3	2	2	5	1
5	1	2	1	1	2	4	3	2	2	5	1
5	1	2	1	1	2	4	3	2	2	5	1
5	1	2	1	1	2	4	3	2	2	5	1
5	1	2	1	1	2	4	3	2	2	5	1
5	1	2	1	1	2	4	3	2	2	5	1
5	1	2	1	1	2	4	3	2	2	5	1
5	1	2	1	1	2	4	3	2	2	5	1
5	1	2	1	1	2	4	3	2	2	5	1
5	1	2	1	1	2	4	3	2	2	5	1
5	1	2	1	1	2	4	3	2	2	5	1
5	1	2	1	1	2	4	3	2	2	5	1
5	1	2	1	1	2	4	3	2	2	5	1
5	1	2	1	1	2	4	3	2	2	5	1
5	1	2	1	1	2	4	3	2	2	5	1
5	1	2	1	1	2	4	3	2	2	5	1
5	1	2	1	1	2	4	3	2	2	5	1
5	1	2	1	1	2	4	3	2	2	5	1
5	1	2	1	1	2	4	3	2	2	5	1
5	1	2	1	1	2	4	3	2	2	5	1
5	1	2	1	1	2	4	3	2	2	5	1
5	1	2	1	1	2	4	3	2	2	5	1
5	1	2	1	1	2	4	3	2	2	5	1
5	1	2	1	1	2	4	3	2	2	5	1
5	1	2	1	1	2	4	3	2	2	5	1
5	1	2	1	1	2	4	3	2	2	5	1
5	1	2	1	1	2	4	3	2	2	5	1
5	1	2	1	1	2	4	3	2	2	5	1
5	1	2	1	1	2	4	3	2	2	5	1
5	1	2	1	1	2	4	3	2	2	5	1
5	1	2	1	1	2	4	3	2	2	5	1
5	1	2	1	1	2	4	3	2	2	5	1
5	1	2	1	1	2	4	3	2	2	5	1
5	1	2	1	1	2	4	3	2	2	5	1
5	1	2	1	1	2	4	3	2	2	5	1
5	1	2	1	1	2	4	3	2	2	5	1
5	1	2	1	1	2	4	3	2	2	5	1
5	1	2	1	1	2	4	3	2	2	5	1
5	1	2	1	1	2	4	3	2	2	5	1
5	1	2	1	1	2	4	3	2	2	5	1
5	1	2	1	1	2	4	3	2	2	5	1
5	1	2	1	1	2	4	3	2	2	5	1
5	1	2	1	1	2	4	3	2	2	5	1
5	1	2	1	1	2	4	3	2	2	5	1
5	1	2	1	1	2	4	3	2	2	5	1
5	1	2	1	1	2	4	3	2	2	5	1
5	1	2	1	1	2	4	3	2	2	5	1
5	1	2	1	1	2	4	3	2	2	5	1
5	1	2	1	1	2	4	3	2	2	5	1
5	1	2	1	1	2	4	3	2	2	5	1
5	1	2	1	1	2	4	3	2	2	5	1
5	1	2	1	2	2	4	3	2	2	5	1
5	1	2	1	2	2	4	3	2	2	5	1
5	1	2	1	2	2	4	3	2	2	5	1
5	1	2	1	2	2	4	3	2	2	5	1
5	1	2	1	2	2	4	3	2	2	5	1
5	1	2	1	2	2	4	3	2	2	5	1
5	1	2	1	2	2	4	3	2	2	5	1
5	1	2	1	2	2	4	3	2	2	5	1
5	1	2	1	2	2	4	3	2	2	5	1
5	1	2	1	2	2	4	3	2	2	5	1
5	1	2	1	2	2	4	3	2	2	5	1
5	1	2	1	2	2	4	3	2	2	5	1
5	1	2	1	2	2	4	3	2	2	5	1
5	1	2	1	2	2	4	3	2	2	5	1
5	1	2	1	2	2	4	3	2	2	5	1
5	1	2	1	2	2	4	3	2	2	5	1
5	1	2	1	2	2	4	3	2	2	5	1
5	1	2	1	2	2	4	3	2	2	5	1
5	1	2	1	2	2	4	3	2	2	5	1
5	1	2	1	2	2	4	3	2	2	5	1
5	1	2	1	2	2	4	3	2	2	5	1
5	1	2	1	2	2	4	3	2	2	5	1
5	1	2	1	2	2	4	3	2	2	5	1
5	1	2	1	2	2	4	3	2	2	5	1
5	1	2	1	2	2	4	3	2	2	5	1
5	1	2	1	2	2	4	3	2	2	5	1
5	1	2	1	2	2	4	3	2	2	5	1
5	1	2	1	3	2	4	3	2	2	5	1
5	1	2	1	3	2	4	3	2	2	5	1
5	1	2	1	3	2	4	3	2	2	5	1
5	1	2	1	3	2	4	3	2	2	5	1
5	1	2	1	3	2	4	3	2	2	5	1
5	1	2	1	3	2	4	3	2	2	5	1
5	1	2	1	3	2	4	3	2	2	5	1
5	1	2	1	3	2	4	3	2	2	5	1
5	1	2	1	3	2	4	3	2	2	5	1
5	1	2	1	3	2	4	3	2	2	5	1
5	1	2	1	3	2	4	3	2	2	5	1
5	1	2	1	3	2	4	3	2	2	5	1
5	1	2	1	3	2	4	3	2	2	5	1
5	1	2	1	3	2	4	3	2	2	5	1
5	1	2	1	3	2	4	3	2	2	5	1
5	1	2	1	3	2	4	3	2	2	5	1
5	1	2	1	3	2	4	3	2	2	5	1
5	1	2	1	3	2	4	3	2	2	5	1
5	1	2	1	3	2	4	3	2	2	5	1
5	1	2	1	3	2	4	3	2	2	5	1
5	1	2	1	3	2	4	3	2	2	5	1
5	1	2	1	3	2	4	3	2	2	5	1
5	1	2	1	3	2	4	3	2	2	5	1
5	1	2	1	3	2	4	3	2	2	5	1
5	1	2	1	3	2	4	3	2	2	5	1
5	1	2	1	3	2	4	3	2	2	5	1
5	1	2	1	3	2	4	3	2	2	5	1
5	1	2	1	3	2	4	3	2	2	5	1
5	1	2	1	3	2	4	3	2	2	5	1
5	1	2	1	3	2	4	3	2	2	5	1
5	1	2	1	3	2	4	3	2	2	5	1
5	1	2	1	3	2	4	3	2	2	5	1
5	1	2	1	3	2	4	3	2	2	5	1
5	1	2	1	3	2	4	3	2	2	5	1
5	1	2	1	3	2	4	3	2	2	5	1
5	1	2	1	3	2	4	3	2	2	5	1
5	1	2	1	3	2	4	3	2	2	5	1
5	1	2	1	3	2	4	3	2	2	5	1
5	1	2	1	3	2	4	3	2	2	5	1
5	1	2	1	3	2	4	3	2	2	5	1
5	1	2	1	3	2	4	3	2	2	5	1
5	1	2	1	3	2	4	3	2	2	5	1
5	1	2	1	3	2	4	3	2	2	5	1
5	1	2	1	3	2	4	3	2	2	5	1
5	1	2	1	3	2	4	3	2	2	5	1
5	1	2	1	3	2	4	3	2	2	5	1
5	1	2	1	3	2	4	3	2	2	5	1
5	1	2	1	3	2	4	3	2	2	5	1
5	1	2	1	3	2	4	3	2	2	5	1
5	1	2	1	3	2	4	3	2	2	5	1
5	1	2	1	3	2	4	3	2	2	5	1
5	1	2	1	3	2	4	3	2	2	5	1
5	1	2	1	3	2	4	3	2	2	5	1
5	1	2	1	3	2	4	3	2	2	5	1
5	1	2	1	3	2	4	3	2	2	5	1
5	1	2	1	3	2	4	3	2	2	5	1
5	1	2	1	3	2	4	3	2	2	5	1
5	1	2	1	3	2	4	3	2	2	5	1
5	1	2	1	3	2	4	3	2	2	5	1
5	1	2	1	3	2	4	3	2	2	5	1
5	1	2	1	3	2	4	3	2	2	5	1
5	1	2	1	3	2	4	3	2	2	5	1
5	1	2	1	3	2	4	3	2	2	5	1
5	1	2	1	3	2	4	3	2	2	5	1
5	1	2	1	3	2	4	3	2	2	5	1
5	1	2	1	3	2	4	3	2	2	5	1
5	1	2	1	3	2	4	3	2	2	5	1
5	1	2	1	3	2	4	3	2	2	5	1
5	1	2	1	3	2	4	3	2	2	5	1
5	1	2	1	3	2	4	3	2	2	5	1
5	1	2	1	3	2	4	3	2	2	5	1
5	1	2	1	3	2	4	3	2	2	5	1
5	1	2	1	3	2	4	3	2	2	5	1
5	1	2	1	3	2	4	3	2	2	5	1
5	1	2	1	3	2	4	3	2	2	5	1
5	1	2	1	3	2	4	3	2	2	5	1
5	1	2	1	3	2	4	3	2	2	5	1
5	1	2	1	3	2	4	3	2	2	5	1
5	1	2	1	3	2	4	3	2	2	5	1
5	1	2	1	3	2	4	3	2	2	5	1
5	1	2	1	3	2	4	3	2	2	5	1
5	1	2	1	3	2	4	3	2	2	5	1
5	1	2	1	3	2	4	3	2	2	5	1
5	1	2	1	3	2	4	3	2	2	5	1
5	1	2	1	3	2	4	3	2	2	5	1
5	1	2	1	3	2	4	3	2	2	5	1
5	1	2	1	3	2	4	3	2	2	5	1
5	1	2	1	3	2	4	3	2	2	5	1
5	1	2	1	3	2	4	3	2	2	5	1
5	1	2	1	3	2	4	3	2	2	5	1
5	1	2	1	3	2	4	3	2	2	5	1
5	1	2	1	3	2	4	3	2	2	5	1
5	1	2	1	3	2	4	3	2	2	5	1
5	1	2	1	3	2	4	3	2	2	5	1
5	1	2	1	3	2	4	3	2	2	5	1
5	1	2	1	3	2	4	3	2	2	5	1
5	1	2	1	3	2	4	3	2	2	5	1
5	1	2	1	3	2	4	3	2	2	5	1
5	1	2	1	3	2	4	3	2	2	5	1
5	1	2	1	3	2	4	3	2	2	5	1
5	1	2	1	3	2	4	3	2	2	5	1
5	1	2	1	3	2	4	3	2	2	5	1
5	1	2	1	3	2	4	3	2	2	5	1
5	1	2	1	3	2	4	3	2	2	5	1
5	1	2	1	3	2	4	3	2	2	5	1
5	1	2	1	3	2	4	3	2	2	5	1
5	1	2	1	3	2	4	3	2	2	5	1
5	1	2	1	4	2	4	3	2	2	5	1
5	1	2	1	4	2	4	3	2	2	5	1
5	1	2	1	4	2	4	3	2	2	5	1
5	1	2	1	4	2	4	3	2	2	5	1
5	1	2	1	4	2	4	3	2	2	5	1
5	1	2	1	4	2	4	3	2	2	5	1
5	1	2	1	4	2	4	3	2	2	5	1
5	1	2	1	4	2	4	3	2	2	5	1
5	1	2	1	4	2	4	3	2	2	5	1
5	1	2	1	4	2	4	3	2	2	5	1
5	1	2	1	4	2	4	3	2	2	5	1
5	1	2	1	4	2	4	3	2	2	5	1
5	1	2	1	4	2	4	3	2	2	5	1
5	1	2	1	4	2	4	3	2	2	5	1
5	1	2	1	4	2	4	3	2	2	5	1
5	1	2	1	4	2	4	3	2	2	5	1
5	1	2	1	4	2	4	3	2	2	5	1
5	1	2	1	4	2	4	3	2	2	5	1
5	1	2	1	4	2	4	3	2	2	5	1
5	1	2	1	4	2	4	3	2	2	5	1
5	1	2	1	4	2	4	3	2	2	5	1
5	1	2	1	4	2	4	3	2	2	5	1
5	1	2	1	4	2	4	3	2	2	5	1
5	1	2	1	4	2	4	3	2	2	5	1
5	1	2	1	4	2	4	3	2	2	5	1
5	1	2	1	4	2	4	3	2	2	5	1
5	1	2	1	4	2	4	3	2	2	5	1
5	1	2	1	4	2	4	3	2	2	5	1
5	1	2	1	4	2	4	3	2	2	5	1
5	1	2	1	4	2	4	3	2	2	5	1
5	1	2	1	4	2	4	3	2	2	5	1
5	1	2	1	4	2	4	3	2	2	5	1
5	1	2	1	4	2	4	3	2	2	5	1
5	1	2	1	4	2	4	3	2	2	5	1
5	1	2	1	4	2	4	3	2	2	5	1
5	1	2	1	4	2	4	3	2	2	5	1
5	1	2	1	4	2	4	3	2	2	5	1
5	1	2	1	4	2	4	3	2	2	5	1
5	1	2	1	4	2	4	3	2	2	5	1
5	1	2	1	4	2	4	3	2	2	5	1
5	1	2	1	4	2	4	3	2	2	5	1
5	1	2	1	4	2	4	3	2	2	5	1
5	1	2	1	4	2	4	3	2	2	5	1
5	1	2	1	4	2	4	3	2	2	5	1
5	1	2	1	4	2	4	3	2	2	5	1
5	1	2	1	4	2	4	3	2	2	5	1
5	1	2	1	4	2	4	3	2	2	5	1
5	1	2	1	4	2	4	3	2	2	5	1
5	1	2	1	4	2	4	3	2	2	5	1
5	1	2	1	4	2	4	3	2	2	5	1
5	1	2	1	4	2	4	3	2	2	5	1
5	1	2	1	4	2	4	3	2	2	5	1
5	1	2	1	4	2	4	3	2	2	5	1
5	1	2	1	4	2	4	3	2	2	5	1
5	1	2	1	4	2	4	3	2	2	5	1
5	1	2	1	4	2	4	3	2	2	5	1
5	1	2	1	4	2	4	3	2	2	5	1
5	1	2	1	4	2	4	3	2	2	5	1
5	1	2	1	4	2	4	3	2	2	5	1
5	1	2	1	4	2	4	3	2	2	5	1
5	1	2	1	4	2	4	3	2	2	5	1
5	1	2	1	4	2	4	3	2	2	5	1
5	1	2	1	4	2	4	3	2	2	5	1
5	1	2	1	4	2	4	3	2	2	5	1
5	1	2	1	4	2	4	3	2	2	5	1
5	1	2	1	4	2	4	3	2	2	5	1
5	1	2	1	4	2	4	3	2	2	5	1
5	1	2	1	4	2	4	3	2	2	5	1
5	1	2	1	4	2	4	3	2	2	5	1
5	1	2	1	4	2	4	3	2	2	5	1
5	1	2	1	4	2	4	3	2	2	5	1
5	1	2	1	4	2	4	3	2	2	5	1
5	1	2	1	4	2	4	3	2	2	5	1
5	1	2	1	4	2	4	3	2	2	5	1
6	1	2	1	1	1	1	1	1	2	1	1
6	1	2	1	1	1	2	1	1	2	1	1
6	1	2	1	1	1	2	1	1	2	1	1
6	1	2	1	1	1	2	1	1	2	1	1
6	1	2	1	1	1	2	1	1	2	1	1
6	1	2	1	1	1	2	1	1	2	1	1
6	1	2	1	1	1	2	1	1	2	1	1
6	1	2	1	1	1	2	1	2	2	1	1
6	1	2	1	1	1	2	1	2	2	1	1
6	1	2	1	1	1	3	2	2	2	1	1
6	1	2	1	3	1	2	1	2	2	1	2
6	1	2	1	3	1	2	1	2	2	1	2
6	1	2	1	3	1	2	1	2	2	2	2
6	2	1	1	1	2	4	3	2	2	5	1
6	2	1	1	1	2	4	3	2	2	5	1
6	2	1	1	1	2	4	3	2	2	5	1
6	2	1	1	1	2	4	3	2	2	5	1
6	2	1	1	1	2	4	3	2	2	5	1
6	2	1	1	1	2	4	3	2	2	5	1
6	2	1	1	1	2	4	3	2	2	5	1
6	2	1	1	1	2	4	3	2	2	5	1
6	2	1	1	1	2	4	3	2	2	5	1
6	2	1	1	1	2	4	3	2	2	5	1
6	2	1	1	1	2	4	3	2	2	5	1
6	2	1	1	1	2	4	3	2	2	5	1
6	2	1	1	1	2	4	3	2	2	5	1
6	2	1	1	1	2	4	3	2	2	5	1
6	2	1	1	1	2	4	3	2	2	5	1
6	2	1	1	1	2	4	3	2	2	5	1
6	2	1	1	1	2	4	3	2	2	5	1
6	2	1	1	1	2	4	3	2	2	5	1
6	2	1	1	1	2	4	3	2	2	5	1
6	2	1	1	1	2	4	3	2	2	5	1
6	2	1	1	1	2	4	3	2	2	5	1
6	2	1	1	1	2	4	3	2	2	5	1
6	2	1	1	1	2	4	3	2	2	5	1
6	2	1	1	1	2	4	3	2	2	5	1
6	2	1	1	1	2	4	3	2	2	5	1
6	2	1	1	1	2	4	3	2	2	5	1
6	2	1	1	1	2	4	3	2	2	5	1
6	2	1	1	2	2	4	3	2	2	5	1
6	2	1	1	2	2	4	3	2	2	5	1
6	2	1	1	3	2	4	3	2	2	5	1
6	2	1	1	3	2	4	3	2	2	5	1
6	2	1	1	3	2	4	3	2	2	5	1
6	2	1	1	3	2	4	3	2	2	5	1
6	2	1	1	3	2	4	3	2	2	5	1
6	2	1	1	3	2	4	3	2	2	5	1
6	2	1	1	3	2	4	3	2	2	5	1
6	2	1	1	3	2	4	3	2	2	5	1
6	2	1	1	4	2	4	3	2	2	5	1
6	2	1	1	4	2	4	3	2	2	5	1
6	2	1	1	4	2	4	3	2	2	5	1
6	2	1	1	4	2	4	3	2	2	5	1
6	2	1	1	4	2	4	3	2	2	5	1
6	2	1	1	4	2	4	3	2	2	5	1
6	1	2	1	1	2	4	3	2	2	5	1
6	1	2	1	1	2	4	3	2	2	5	1
6	1	2	1	1	2	4	3	2	2	5	1
6	1	2	1	1	2	4	3	2	2	5	1
6	1	2	1	1	2	4	3	2	2	5	1
6	1	2	1	1	2	4	3	2	2	5	1
6	1	2	1	1	2	4	3	2	2	5	1
6	1	2	1	1	2	4	3	2	2	5	1
6	1	2	1	1	2	4	3	2	2	5	1
6	1	2	1	1	2	4	3	2	2	5	1
6	1	2	1	1	2	4	3	2	2	5	1
6	1	2	1	1	2	4	3	2	2	5	1
6	1	2	1	1	2	4	3	2	2	5	1
6	1	2	1	1	2	4	3	2	2	5	1
6	1	2	1	1	2	4	3	2	2	5	1
6	1	2	1	1	2	4	3	2	2	5	1
6	1	2	1	1	2	4	3	2	2	5	1
6	1	2	1	1	2	4	3	2	2	5	1
6	1	2	1	1	2	4	3	2	2	5	1
6	1	2	1	1	2	4	3	2	2	5	1
6	1	2	1	1	2	4	3	2	2	5	1
6	1	2	1	1	2	4	3	2	2	5	1
6	1	2	1	1	2	4	3	2	2	5	1
6	1	2	1	1	2	4	3	2	2	5	1
6	1	2	1	1	2	4	3	2	2	5	1
6	1	2	1	1	2	4	3	2	2	5	1
6	1	2	1	1	2	4	3	2	2	5	1
6	1	2	1	1	2	4	3	2	2	5	1
6	1	2	1	1	2	4	3	2	2	5	1
6	1	2	1	1	2	4	3	2	2	5	1
6	1	2	1	1	2	4	3	2	2	5	1
6	1	2	1	1	2	4	3	2	2	5	1
6	1	2	1	1	2	4	3	2	2	5	1
6	1	2	1	1	2	4	3	2	2	5	1
6	1	2	1	1	2	4	3	2	2	5	1
6	1	2	1	1	2	4	3	2	2	5	1
6	1	2	1	1	2	4	3	2	2	5	1
6	1	2	1	1	2	4	3	2	2	5	1
6	1	2	1	1	2	4	3	2	2	5	1
6	1	2	1	1	2	4	3	2	2	5	1
6	1	2	1	1	2	4	3	2	2	5	1
6	1	2	1	1	2	4	3	2	2	5	1
6	1	2	1	1	2	4	3	2	2	5	1
6	1	2	1	1	2	4	3	2	2	5	1
6	1	2	1	1	2	4	3	2	2	5	1
6	1	2	1	1	2	4	3	2	2	5	1
6	1	2	1	1	2	4	3	2	2	5	1
6	1	2	1	1	2	4	3	2	2	5	1
6	1	2	1	1	2	4	3	2	2	5	1
6	1	2	1	1	2	4	3	2	2	5	1
6	1	2	1	1	2	4	3	2	2	5	1
6	1	2	1	1	2	4	3	2	2	5	1
6	1	2	1	1	2	4	3	2	2	5	1
6	1	2	1	1	2	4	3	2	2	5	1
6	1	2	1	1	2	4	3	2	2	5	1
6	1	2	1	1	2	4	3	2	2	5	1
6	1	2	1	1	2	4	3	2	2	5	1
6	1	2	1	1	2	4	3	2	2	5	1
6	1	2	1	1	2	4	3	2	2	5	1
6	1	2	1	1	2	4	3	2	2	5	1
6	1	2	1	1	2	4	3	2	2	5	1
6	1	2	1	1	2	4	3	2	2	5	1
6	1	2	1	1	2	4	3	2	2	5	1
6	1	2	1	1	2	4	3	2	2	5	1
6	1	2	1	1	2	4	3	2	2	5	1
6	1	2	1	1	2	4	3	2	2	5	1
6	1	2	1	1	2	4	3	2	2	5	1
6	1	2	1	1	2	4	3	2	2	5	1
6	1	2	1	1	2	4	3	2	2	5	1
6	1	2	1	1	2	4	3	2	2	5	1
6	1	2	1	1	2	4	3	2	2	5	1
6	1	2	1	1	2	4	3	2	2	5	1
6	1	2	1	1	2	4	3	2	2	5	1
6	1	2	1	1	2	4	3	2	2	5	1
6	1	2	1	1	2	4	3	2	2	5	1
6	1	2	1	1	2	4	3	2	2	5	1
6	1	2	1	1	2	4	3	2	2	5	1
6	1	2	1	1	2	4	3	2	2	5	1
6	1	2	1	1	2	4	3	2	2	5	1
6	1	2	1	1	2	4	3	2	2	5	1
6	1	2	1	1	2	4	3	2	2	5	1
6	1	2	1	1	2	4	3	2	2	5	1
6	1	2	1	1	2	4	3	2	2	5	1
6	1	2	1	1	2	4	3	2	2	5	1
6	1	2	1	1	2	4	3	2	2	5	1
6	1	2	1	1	2	4	3	2	2	5	1
6	1	2	1	1	2	4	3	2	2	5	1
6	1	2	1	1	2	4	3	2	2	5	1
6	1	2	1	1	2	4	3	2	2	5	1
6	1	2	1	1	2	4	3	2	2	5	1
6	1	2	1	1	2	4	3	2	2	5	1
6	1	2	1	1	2	4	3	2	2	5	1
6	1	2	1	1	2	4	3	2	2	5	1
6	1	2	1	1	2	4	3	2	2	5	1
6	1	2	1	1	2	4	3	2	2	5	1
6	1	2	1	1	2	4	3	2	2	5	1
6	1	2	1	1	2	4	3	2	2	5	1
6	1	2	1	1	2	4	3	2	2	5	1
6	1	2	1	1	2	4	3	2	2	5	1
6	1	2	1	1	2	4	3	2	2	5	1
6	1	2	1	1	2	4	3	2	2	5	1
6	1	2	1	1	2	4	3	2	2	5	1
6	1	2	1	1	2	4	3	2	2	5	1
6	1	2	1	1	2	4	3	2	2	5	1
6	1	2	1	1	2	4	3	2	2	5	1
6	1	2	1	1	2	4	3	2	2	5	1
6	1	2	1	1	2	4	3	2	2	5	1
6	1	2	1	1	2	4	3	2	2	5	1
6	1	2	1	1	2	4	3	2	2	5	1
[truncated: 307 more rows]
